# Supplementary material for: A Preliminary Pilot Study: Metabolomic Analysis of Saliva in Oral Candidiasis
Source: Metabolites. 2022 Dec 19;12(12):1294. doi: 10.3390/metabo12121294 (PMC9786753; doi:10.3390/metabo12121294)
Supplement: Supplementary file 1 [file metabolites-12-01294-s001.zip]

Archive with 1 entries (1 files):
- metabolites-2103564-supplementary.xlsx
