# Supplementary material for: A Preliminary Pilot Study: Metabolomic Analysis of Saliva in Oral Candidiasis
Source: Metabolites. 2022 Dec 19;12(12):1294. doi: 10.3390/metabo12121294 (PMC9786753; doi:10.3390/metabo12121294)
Supplement: Supplementary file 1 [file metabolites-12-01294-s001.zip › metabolites-2103564-supplementary.xlsx]

## Sheet: results
Concentration in sample (µM)
mode	order	Keio ID	KEGG ID	Compound	Ave m/z	Ave CorMT	candida	candida	candida	candida	candida	control	control	control	candida	candida	control	control	control	control	control	candida	control	candida	candida	candida	control	candida	control	candida	control	candida	candida	control	candida	control	candida	control	control	candida	candida	candida	candida	control	candida	control	control	candida	candida
							A(Unstimulated)
							1A	3A	4A	5A	6A	7A	8A	9A	10A	11A	12A	13A	14A	15A	16A	17A	18A	19A	20A	21A	22A	23A	24A	25A	26A	27A	28A	29A	30A	31A	32A	33A	34A	35A	36A	38A	39A	40A	41A	42A	43A	44A	45A
Cation	CA001	U005	C00086	Urea	61.0393	38.051
Cation	CA002	P095	C00481	Pyrazole	69.044	9.03663	0	0	0	0	0	0	0	0	0	0	0	0	0	0	0	0	0	0	0	0	0	0	0	0	0	0	0	0	0	0	0	0	0	0	0	0	0	0	0	0	0	0	0
Cation	CA003	A044	C05670	3-Aminopropionitrile	71.0611	8.07245	0	0	0	0	0	0	0	0	0	0	0	0	0	0	0	0	0	0	0	0	0	0	0	0	0	0	0	0	0	0	0	0	0	0	0	0	0	0	0	0	0	0	0
Cation	CA004	M027	C02294	Methylguanidine	74.072	7.8017	0	0	0	0	0	0	0	0	0	0	0	0	0	0	0	0	0	0	0	0	0	0	0	0	0	0	0	0	0	0	0	0	0	0	0	0	0	0	0	0	0	0	0
Cation	CA005	I064	C02787	Isobutylamine	74.0967	9.10071	0	0	0	0	0	0	0	0	0	0	0	0	0	0	0	0	0	0	0	0	0	0	0	0	0	0	0	0	0	0	0	0	0	0	0	0	0	0	0	0	0	0	0
Cation	CA006	D035	C00986	1,3-Diaminopropane	75.0915	5.38176	0	0	0	0	0	0	0	0	0	0	0	1.52183	0	0	2.91255	0	0	0	0	0	0	0	0	6.16816	4.48915	0	0	6.95607	0	0	0	0	3.65646	0	0	0	0	6.08851	0	5.71788	3.12041	0	0
Cation	CA007	G011	C00037	Gly	76.0394	10.9851	588.174	99.0064	37.4381	126.975	63.3042	217.57	133.995	174.847	262.821	235.739	78.757	104.01	69.544	256.757	152.887	128.205	1729.46	435.05	1048.04	534.549	50.9403	378.681	144.216	738.608	391.092	481.838	172.996	589.997	214.196	75.8851	1519.42	142.936	1128.54	253.78	1276.76	298.772	466.134	1007.58	484.619	1471.43	335.734	381.931	79.2463
Cation	CA008
Cation	CA009
Cation	CA010	I011	C05771	Isopropanolamine	76.0758	9.00204	0	0	0	0	0	0	0	0	0	0	0	0	0	0	0	0	4.11073	5.27563	0	0	0	0	0	0	0	0	0	0	0	0	0	0	0	0	0	0	0	5.51236	0	0	0	0	0
Cation	CA011	T051	C01104	Trimethylamine N-oxide	76.0761	8.39196	0	0	0	0	0	0	0	1.76442	0	0	0	0	0	0	0	0	0	0	0	0	0	0	0	0	0	0	0	0	0	0	0	0	0	0	6.14569	12.0733	0	0	2.48286	0	0	0	0
Cation	CA012	H104	C07044	Hydroxyurea	77.0342	40.5989
Cation	CA013	T058	C01008	Trimethylsulfonium	77.0421	7.31728	0	0	0	0	0	0	0	0	0	0	0	0	0	0	0	0	0	0	0	0	0	0	0	0	0	0	0	0	0	0	0	0	0	0	0	0	0	0	0	0	0	0	0
Cation	CA014	C030	C01678	Cysteamine	78.039	8.12915	0	0	0	0	0	0	0	0	0	0	0	0	0	0	0	0	0	0	0	0	0	0	0	0	0	0	0	0	0	0	0	0	0	0	0	0	0	0	0	0	0	0	0
Cation	CA015
Cation	CA016
Cation	CA017
Cation	CA018
Cation	CA019
Cation	CA020	I039	C02640	Isoamylamine	88.1122	9.64052	0	0	0	0	0	0	0	0	0	0	0	0	0	0	0	0	0	0	0	0	0	0	0	0	0	0	0	0	0	0	0	0	0	0	0	0	0	0	0	0	0	0	0
Cation	CA021	B001	C00134	Putrescine(1,4-Butanediamine)	89.1075	5.76405	354.001	88.7388	48.0058	53.7541	49.322	96.4202	58.9721	45.6024	37.5854	78.665	55.2546	66.7771	52.3032	108.823	100.387	44.3	662.288	197.684	189.55	169.499	32.0405	123.192	51.0878	157.771	260.041	128.88	147.909	107.35	58.4836	30.8065	414.331	53.7394	335.472	124.475	253.102	45.18	204.704	462.294	276.26	417.961	117.07	15.7691	32.2469
Cation	CA022	S014	C00213	Sarcosine	90.0555	12.8173	15.9705	10.1983	4.15762	7.04244	9.06592	0	8.89758	17.4646	7.39606	11.7919	0	0	8.41617	13.0475	9.36953	16.6967	25.1467	10.506	30.887	14.5211	0	7.72047	0	19.5971	26.3689	22.6323	0	12.474	9.05238	0	19.4206	0	10.3171	0	23.387	12.7934	14.688	40.3624	17.0119	10.1004	21.5412	0	0
Cation	CA023	A021	C00099	beta-Ala	90.0555	9.48645	6.44683	0	0	0	0	0	4.48427	6.12103	2.54076	0	0	0	0	4.83995	4.78059	0	8.15224	10.0013	4.47497	8.22588	0	0	0	10.2143	6.29746	3.85542	0	5.41769	0	0	4.34181	0	4.87755	0	5.30801	6.233	5.6325	15.8497	4.85558	0	4.92507	4.54042	0
Cation	CA024	A015	C00041	Ala	90.0555	12.1051	79.0379	41.9264	14.7754	27.3586	26.9545	21.2037	39.0052	113.626	77.4586	57.1101	43.075	15.6338	22.119	55.0238	48.536	31.7679	132.952	103.9	169.078	109.631	20.8765	53.3109	27.7609	139.266	51.5639	96.7528	22.5939	131.338	61.2405	12.9208	178.493	29.9937	89.8638	39.5189	142.373	65.5381	192.452	265.921	146.388	139.834	51.6935	88.8301	24.6128
Cation	CA025	A046	C06057	3-Aminopropane-1,2-diol	92.0705	9.497	0	0	0	0	0	0	0	0	0	0	0	0	0	0	0	0	0	0	0	0	0	0	0	0	0	0	0	0	0	0	0	0	0	0	0	0	0	0	0	0	0	0	0
Cation	CA026	A054	C00292	Aniline	94.0653	9.25541	0	0	0	0	0	0	0	0	0	0	0	0	0	0	0	0	0	0	0	0	0	0	0	0	0	0	0	0	0	0	0	0	0	0	0	0	0	0	0	0	0	0	0
Cation	CA027
Cation	CA028	H025	C05562	4-Hydroxymethylimidazole	99.0555	8.94978	0	0	0	0	0	0	0	0	0	0	0	0	0	0	0	0	0	0	0	0	0	0	0	0	0	0	0	0	0	0	0	0	0	0	0	0	0	0	0	0	0	0	0
Cation	CA029	M024	C11118	1-Methyl-2-pyrrolidinone	100.076	40.2486
Cation	CA030	C114	C00571	Cyclohexylamine	100.112	9.99585	0	0	0	0	0	0	0	0	0	0	0	0	0	0	0	0	0	0	0	0	0	0	0	0	0	0	0	0	0	0	0	0	0	0	0	0	0	0	0	0	0	0	0
Cation	CA031
Cation	CA032	A047	C01234	1-Aminocyclopropane-1-carboxylate	102.055	11.8463	0	0	0	0	0	0	0	0	0	0	0	0	0	0	0	0	0	0	0	0	0	0	0	0	0	0	0	0	0	0	0	0	0	0	0	0	0	0	0	0	0	0	0
Cation	CA033	S011	C00750	Spermine	102.116	5.4436	0.388082	0	0	0	0	0	0	0.994852	0	0	0	0	0	0	0	1.71439	0.365237	0	2.8204	3.7652	0	0	0	0	0	6.84462	0.378907	0	0	0	0.902269	0	0	0	2.41396	1.43228	3.85951	1.31925	1.71806	0	0	5.17373	0
Cation	CA034	H024	C08306	Hexylamine	102.128	10.0942	0	0	0	0	0	0	0	0	0	0	0	0	0	0	0	0	0	0	0	0	0	0	0	0	0	0	0	0	0	0	0	0	0	0	0	0	0	0	0	0	0	0	0
Cation	CA035	C032	C01672	Cadaverine	103.123	6.13447	4.90426	35.9828	1.64316	12.4851	1.33396	4.96899	3.99894	16.0271	5.20523	10.4283	5.2637	17.8391	3.23658	15.2389	11.378	25.5397	3.44869	14.9324	6.24114	10.6043	3.01419	1.83351	11.0205	10.1463	47.6208	11.3689	21.1298	20.784	5.57732	3.09971	8.40548	2.32849	7.73508	3.91334	82.5581	0	62.4231	50.078	35.2967	49.5056	16.5781	0	2.40835
Cation	CA036	D036	C01026	N,N-Dimethylglycine	104.071	15.2885	0	0	0	0	0	0	0	0	0	0	0	0	0	0	0	0	0	0	0	0	0	0	0	0	0	0	0	0	0	0	0	0	0	0	0	0	0	0	0	0	0	0	0
Cation	CA037	A087	C02356	2AB	104.07	13.0722	3.22262	0	0	0	0	0	0	3.1952	0	0	0	0	0	0	0	0	5.00381	5.4201	5.10566	4.63298	0	0	0	0	4.81508	3.30954	0	3.47911	0	0	3.38236	0	0	0	0	0	6.99203	12.1197	3.61036	0	2.52577	0	0
Cation	CA038	A002	C00334	GABA	104.071	10.0074	2.75575	2.3907	2.12875	3.59233	2.17778	2.72548	2.13608	12.6097	2.0056	2.47042	0	0	2.32592	9.90127	2.82712	3.18164	5.70184	8.48025	2.87328	33.1556	0	1.59498	0	7.64612	4.08187	6.37241	1.32252	4.84639	3.66686	0	6.36044	1.91987	8.02571	0	15.8146	3.41774	43.8437	8.7325	6.56764	3.37679	8.58222	5.20017	1.90777
Cation	CA039	M028	C02721	N-Methylalanine	104.071	14.1424	0	0	0	0	0	0	0	0	0	0	0	0	0	0	0	0	0	0	0	0	0	0	0	0	0	0	0	0	0	0	0	0	0	0	0	0	0	0	0	0	0	0	0
Cation	CA040	C001	C00114	Choline	104.107	8.78005	37.177	34.1884	4.89076	12.5365	7.35927	7.07328	12.8354	28.7661	22.682	13.1768	5.85839	16.1774	5.32538	19.8233	22.1605	26.0344	21.7869	22.5103	47.4073	44.1048	5.9932	18.8406	9.15534	41.663	23.3183	39.7565	6.83859	22.1195	6.05431	4.49416	32.3386	6.8422	12.5967	14.2152	52.2001	25.1661	79.6529	55.7117	57.8814	17.8567	10.9138	23.5556	5.14791
Cation	CA041
Cation	CA042	D037	C06393	2,3-Diaminopropionate	105.066	9.21012	0	0	0	0	0	0	0	0	0	0	0	0	0	0	0	0	0	0	0	0	0	0	0	0	0	0	0	0	0	0	0	0	0	0	0	0	0	0	0	0	0	0	0
Cation	CA043	S002	C00065	Ser	106.05	13.6719	75.8001	23.9858	0	12.9043	10.3506	10.9355	16.7329	24.6077	34.1223	42.9085	26.9179	17.2983	13.4411	11.1963	25.483	25.3536	27.3401	33.0892	61.8764	36.6899	6.82342	11.7209	10.6625	79.7816	14.2719	44.9602	12.2285	74.3061	26.0441	6.10554	76.7641	9.56394	13.9487	11.689	79.3492	20.5344	48.9816	128.677	45.7394	52.1924	14.2745	18.2383	5.76224
Cation	CA044
Cation	CA045	D033	C06772	Diethanolamine	106.086	9.93161	0	0	0	0	0	0	0	0	0	0	0	0	0	0	0	0	0	0	0	0	0	0	0	0	0	0	0	0	0	0	0	0	0	0	0	0	0	0	0	0	0	0	0
Cation	CA046	M066	C02299	N-Methylaniline	108.081	9.57249	0	0	0	0	0	0	0	0	0	0	0	0	0	0	0	0	0	0	0	0	0	0	0	0	0	0	0	0	0	0	0	0	0	0	0	0	0	0	0	0	0	0	0
Cation	CA047
Cation	CA048
Cation	CA049	H017	C00519	Hypotaurine	110.027	29.9409	0	0	0	0	0	0	0	0	0	0	0	0	0	0	0	0	0	0	0	0	0	0	0	0	0	0	0	0	0	0	0	0	0	0	0	0	0	0	0	0	0	0	0
Cation	CA050	A114	C01987	2-Aminophenol	110.06	10.2039	0	0	0	0	0	0	0	0	0	0	0	0	0	0	0	0	0	0	0	0	0	0	0	0	0	0	0	0	0	0	0	0	0	0	0	0	0	0	0	0	0	0	0
Cation	CA051	C033	C00380	Cytosine	112.051	9.36035	0	0	0	0	0	0	0	0	0	0	0	0	0	0	0	0	0	0	0	0	0	0	0	0	0	0	0	0	0	0	0	0	0	0	0	0	0	0	0	0	0	0	0
Cation	CA052	H058	C00388	Histamine	112.087	5.86042	0	0	0	0	0	0	0	0	0	0	0	0	0	0	0	0	0	2.43522	0	11.1593	0	0	0	0	0	1.38818	0	0	0	0	3.76374	0	0	0	7.61681	0	10.2641	3.74697	4.98199	0	1.64964	0	0
Cation	CA053	U004	C00106	Uracil	113.033	40.6527
Cation	CA054	C012	C00386	Carnosine	114.062	8.63146	0	0	0	0	0.591959	1.04431	0.257496	0.616266	0	0	0	0	0	0	0	0	0.889362	0	0	0.828889	0	0	0	0	0	0	0	0	0.657501	0	0	0.810355	0	0	0	0	0	0	0	0	0	0	0
Cation	CA055	C034	C00791	Creatinine	114.066	9.42808	5.53744	3.49339	3.51467	7.212	7.92114	3.38794	3.77453	16.8139	3.98761	3.87662	3.87379	3.24818	2.22231	7.82365	3.38823	5.01459	9.72145	5.73371	9.64352	12.3535	6.61477	25.976	3.01002	7.30649	4.98528	8.00805	4.10696	4.91007	4.66694	8.2091	9.69327	3.26848	6.66679	4.26656	8.75478	8.78647	10.0123	10.1342	8.26659	8.30749	3.85675	4.8425	2.86248
Cation	CA056	D015	C00429	Dihydrouracil	115.05	40.7204
Cation	CA057	M115	C08311	Muscimol	115.05	10.1283	0	0	0	0	0	0	0	0	0	0	0	0	0	0	0	0	0	0	0	0	0	0	0	0	0	0	0	0	0	0	0	0	0	0	0	0	0	0	0	0	0	0	0
Cation	CA058	C103	C02512	beta-Cyanoalanine	115.05	21.3076	0	0	0	0	0	0	0	0	0	0	0	0	0	0	0	0	0	0	0	0	0	0	0	0	0	0	0	0	0	0	0	0	0	0	0	0	0	0	0	0	0	0	0
Cation	CA059	P003	C00148	Pro	116.07	15.0457	744.234	39.0731	12.8501	137.214	39.7592	60.37	63.6675	295.914	120.293	47.1404	55.3067	76.1023	25.321	113.965	69.7832	32.9282	744.363	138.253	402.022	372.276	29.8182	197.707	46.8415	475.19	168.895	280.597	135.567	267.495	100.73	15.2679	1312.41	110.629	958.517	25.8626	438.517	82.8869	166.134	416.933	225.016	1417.58	124.53	214.852	39.9768
Cation	CA060	G023	C00581	Guanidinoacetate	118.061	10.8364	0	0	0	0	0	0	0	0	0	0	0	0	0	0	0	0	0	0	0	0	0	0	0	0	0	0	0	0	0	0	0	0	0	0	0	0	0	0	0	0	0	0	0
Cation	CA061	V001	C00183	Val	118.086	13.7019	27.006	7.42246	0	0	0	9.20758	7.89758	16.4819	14.5269	10.5697	0	7.66106	0	0	16.4034	0	16.1121	27.0075	26.1275	32.2291	0	5.76034	6.84441	25.5527	31.0293	19.5055	0	34.4853	10.7749	0	22.8811	5.22756	10.7516	21.5305	24.1099	6.87612	47.9388	88.2387	21.5744	24.7469	12.6408	13.3574	0
Cation	CA062	B047	C00719	Betaine	118.086	15.8444	0	0	0	0	0	0	0	59.7538	0	0	0	0	0	0	0	0	0	0	41.381	17.3201	0	0	0	112.233	0	16.5233	0	9.32593	0	0	16.227	16.6432	12.0764	0	9.96015	0	10.0158	0	11.3231	0	9.46493	19.531	0
Cation	CA063	A135	C00431	5-Aminovalerate	118.086	10.5388	1403.51	124.682	169.819	123.789	704.473	459.134	388.875	581.625	108.433	934.408	366.131	248.749	261.217	908.325	748.521	158.94	4659.35	1152.22	1831.5	1600.84	518.318	534.803	267.036	587.806	1592.26	154.744	852.771	935.244	599.275	166.282	861.51	198.35	3421.8	702.509	1385.41	68.2896	960.644	3321.96	520.442	963.689	732.77	8.14831	343.476
Cation	CA064	B007	C02009	Benzimidazole	119.061	9.22144	0	0	0	0	0	0	0	0	0	0	0	0	0	0	0	0	0	0	0	0	0	0	0	0	0	0	0	0	0	0	0	0	0	0	0	0	0	0	0	0	0	0	0
Cation	CA065	D038	C03283	2,4-Diaminobutyrate	119.081	8.84428	0	0	0	0	0	0	0	0	0	0	0	0	0	0	0	0	0	0	0	0	0	0	0	0	0	0	0	0	0	0	0	0	0	0	0	0	0	0	0	0	0	0	0
Cation	CA066	T010	C00188	Thr	120.066	14.556	16.8768	7.92294	2.75939	0	4.05929	3.89001	5.41389	13.5582	10.7349	8.0087	10.59	4.09337	0	4.18597	10.5893	4.5399	8.88591	14.7179	18.4324	12.8248	0	5.31149	1.81747	20.4967	3.47762	11.2937	3.24065	19.2247	8.17581	0	21.6945	4.46971	4.35249	3.85069	16.2659	5.23185	18.8164	57.6464	7.75908	9.90273	5.1624	9.20672	2.51813
Cation	CA067	M025	C02115	Alpha-Methylserine	120.066	14.303	0	0	0	0	0	0	0	0	0	0	0	0	0	0	0	0	0	0	0	0	0	0	0	0	0	0	0	0	0	0	0	0	0	0	0	0	0	0	0	0	0	0	0
Cation	CA068	A204	C03678	4-Amino-3-hydroxybutyrate	120.066	10.6469	0	0	0	0	0	0	0	0	0	0	0	0	0	0	0	0	0	0	0	0	0	0	0	0	0	0	0	0	0	0	0	0	0	0	0	0	0	0	0	0	0	0	0
Cation	CA069	H003	C00263	Homoserine	120.065	13.8188	0	0	0	0	0	0	0	0	0	0	0	0	0	0	0	0	0	0	2.51563	1.78738	0	0	0	0	0	1.53847	0	2.50628	0	0	2.65556	0	0	0	0	0	2.90579	2.67973	0	2.35236	0	0	0
Cation	CA070	P049	C15587	Purine	121.051	10.7076	0	0	0	0	0	0	0	0	0	0	0	0	0	0	0	0	0	0	0	0	0	0	0	0	0	0	0	0	0	0	0	0	0	0	0	0	0	0	0	0	0	0	0
Cation	CA071	B004	C01784	Benzamidine	121.076	9.94296	0	0	0	0	0	0	0	0	0	0	0	0	0	0	0	0	0	0	0	0	0	0	0	0	0	0	0	0	0	0	0	0	0	0	0	0	0	0	0	0	0	0	0
Cation	CA072	C014	C00097	Cys	122.027	15.9296	0	0	0	0	0	0	0	0	0	0	0	0	0	0	0	0	0	0	0	0	0	0	0	0	0	0	0	0	0	0	0	0	0	0	0	0	0	0	0	0	0	0	0
Cation	CA073	B009	C09815	Benzamide	122.058	40.2544
Cation	CA074
Cation	CA075	M075	C02455	alpha-Methylbenzylamine	122.097	10.4537	0	0	0	0	0	0	0	0	0	0	0	0	0	0	0	0	0	0	0	0	0	0	0	0	0	0	0	0	0	0	0	0	0	0	0	0	0	0	0	0	0	0	0
Cation	CA076	P047	C05332	Phenethylamine	122.097	10.0753	0	0	0	0	0	0	0	0	0	0	0	0	0	0	0	0	0	0	0	0	0	0	0	0	0	0	0	0	0	0	0	0	0	0	0	0	0	0	0	0	0	0	0
Cation	CA077	D180	C11003	2,4-Dimethylaniline	122.097	10.6772	0	0	0	0	0	0	0	0	0	0	0	0	0	0	0	0	0	0	0	0	0	0	0	0	0	0	0	0	0	0	0	0	0	0	0	0	0	0	0	0	0	0	0
Cation	CA078	N001	C00153	Nicotinamide	123.055	9.57634	0	0	0	0	0	0	0	0	0	0	0	0	0	0	0	0	0	0	0	0	0	0	0	0	0	0	0	0	0	0	0	0	0	0	0	0	0	0	0	0	0	0	0
Cation	CA079	P099	C01950	Picolinamide	123.055	14.3838	0	0	0	0	0	0	0	0	0	0	0	0	0	0	0	0	0	0	0	0	0	0	0	0	0	0	0	0	0	0	0	0	0	0	0	0	0	0	0	0	0	0	0
Cation	CA080	I051	C02421	Isonicotinamide	123.055	9.48199	0	0	0	0	0	0	0	0	0	0	0	0	0	0	0	0	0	0	0	0	0	0	0	0	0	0	0	0	0	0	0	0	0	0	0	0	0	0	0	0	0	0	0
Cation	CA081	C083	C02635	3-Chloroalanine	124.016	18.9502	0	0	0	0	0	0	0	0	0	0	0	0	0	0	0	0	0	0	0	0	0	0	0	0	0	0	0	0	0	0	0	0	0	0	0	0	0	0	0	0	0	0	0
Cation	CA082
Cation	CA083	T004	C00245	Taurine	126.022	40.6796
Cation	CA084	M029	C02376	5-Methylcytosine	126.067	10.1547	0	0	0	0	0	0	0	0	0	0	0	0	0	0	0	0	0	0	0	0	0	0	0	0	0	0	0	0	0	0	0	0	0	0	0	0	0	0	0	0	0	0	0
Cation	CA085	M022	C05127	1-Methylhistamine	126.103	6.0512	0	0	0	0	0	0	0	0	0	0	0	0	0	0	0	0	0	0	0	0	0	0	0	0	0	0	0	0	0	0	0	0	0	0	0	0	0	0	0	0	0	0	0
Cation	CA086	I014	C02835	Imidazole-4-acetate	127.05	10.503	0	0	0	0	0	0	0	0	0	0	0	0	0	0	0	0	0	0	0	0	0	0	0	0	0	0	0	0	0	0	0	0	0	0	0	0	0	0	0	0	0	0	0
Cation	CA087	T015	C00178	Thymine	127.05	40.7057
Cation	CA088	M136	C08737	Melamine	127.073	9.88623	0	0	0	0	0	0	0	0	0	0	0	0	0	0	0	0	0	0	0	0	0	0	0	0	0	0	0	0	0	0	0	0	0	0	0	0	0	0	0	0	0	0	0
Cation	CA089
Cation	CA090
Cation	CA091	P048	C00408	Pipecolate	130.086	14.1362	1.59599	0	0	0	0	0	0	1.74594	0	0	0	0	0	0	0	0	1.7993	1.06153	0	3.24686	0	0	0	0	0	1.19428	0	1.83617	0	0	1.91998	0	1.67704	0	3.41259	0	1.35309	0.922857	1.60738	0	0	0	0
Cation	CA092	A050	C03969	1-Amino-1-cyclopentanecarboxylate	130.087	13.0039	0	0	0	0	0	0	0	0	0	0	0	0	0	0	0	0	0	0	0	0	0	0	0	0	0	0	0	0	0	0	0	0	0	0	0	0	0	0	0	0	0	0	0
Cation	CA093	M032	C07151	Metformin	130.109	7.06965	0	0	0	0	0	0	0	0	0	0	0	0	0	0	0	0	0	0	0	0	0	0	0	0	0	0	0	0	0	0	0	0	0	0	0	0	0	0	0	0	0	0	0
Cation	CA094	O007	C01740	Octylamine	130.159	11.0297	0	0	0	0	0	0	0	0	0	0	0	0	0	0	0	0	0	0	0	0	0	0	0	0	0	0	0	0	0	0	0	0	0	0	0	0	0	0	0	0	0	0	0
Cation	CA095	A051	C02714	N-Acetylputrescine	131.117	11.1705	9.14232	3.96727	0	1.98422	3.70487	1.68623	3.01044	1.71999	2.1648	1.90338	2.21479	1.45939	1.09454	2.96989	2.74373	1.20037	7.79026	10.3356	5.68614	1.67752	1.58183	5.22329	1.4381	11.4842	10.5698	2.86328	3.37649	10.9996	4.30689	0	24.2215	1.23437	12.6024	3.86244	11.2321	0	7.60968	39.7602	8.66181	32.6929	7.55141	0	1.63882
Cation	CA096	A104	C00179	Agmatine	131.128	6.39161	0	0	0	0	0	0	0	0	0	0	0.912697	0	0	0	0	0	1.06785	1.1801	0	0	0	0	0	0	1.04019	0	0	3.33203	1.25573	0	1.22034	0	1.18495	0	0	0	0	2.1367	0	1.49782	0	0	0
Cation	CA097	H004	C01015	Hydroxyproline	132.066	17.2153	3.28176	0	0	0	0	0	0	3.69709	0	0	0	0	0	0	0	0	3.80834	0	0	8.02289	0	0	0	0	0	0	0	3.72638	0	0	0	0	0	0	0	0	2.58158	4.94476	3.54884	0	0	0	0
Cation	CA098	A052	C00430	5-Aminolevulinate	132.066	10.4689	0	0	0	0	0	0	0	0	0	0	0	0	0	0	0	0	0	0	0	0	0	0	0	0	0	0	0	0	0	0	0	0	0	0	0	0	0	0	0	0	0	0	0
Cation	CA099	C008	C00300	Creatine	132.076	11.8213	53.4516	23.7436	6.93416	23.0456	10.0613	15.4178	19.7754	43.1904	37.2249	18.2828	12.3042	13.8377	10.623	34.2769	18.0043	20.9011	67.7408	22.6638	87.1743	129.14	11.4739	25.5897	20.5264	71.2324	27.7429	97.6504	10.1373	40.4327	18.4132	11.4017	56.773	15.3761	55.9756	21.2423	45.2208	74.156	113.446	51.2903	27.366	31.5839	17.1215	78.5662	15.5573
Cation	CA100	I008	C00407	Ile	132.102	14.0233	9.66538	3.35952	1.90049	0	2.10095	2.67736	1.92292	6.72368	5.44476	5.40333	4.61184	3.16797	2.25226	1.8945	5.76602	3.05193	4.20456	11.0409	7.81888	12.8612	1.26871	1.83136	0	19.6024	8.58265	7.48286	1.27909	17.846	5.82408	0	10.8849	2.0759	1.8706	7.37169	11.4299	0	13.2335	46.8955	7.12342	12.9088	4.60748	2.96268	1.47987
Cation	CA101	L003	C00123	Leu	132.102	14.2096	22.0532	7.43295	4.48427	2.1784	3.68428	7.44038	6.04249	10.7512	8.00121	9.15781	8.64699	6.30804	3.2723	4.86175	12.7895	7.23591	10.6269	25.7778	22.5388	36.0896	3.56041	6.55402	3.52103	29.6338	22.3628	34.6753	5.02909	36.3859	10.844	2.56145	24.1059	4.00263	7.45884	21.0945	26.8695	3.42224	42.9127	85.7454	28.0905	32.1121	11.0281	8.54997	2.07459
Cation	CA102	A053	C02378	6-Aminohexanoate	132.101	11.0504	0	0	0	0	0	0	0	0	0	0	0	0	0	0	0	0	0	1.21916	0	0	0	0	0	0	0	0	0	0	0	0	2.71401	0	0	0	0	0	0	0	0	0	0	0	0
Cation	CA103	L057	C02486	beta-Leucine	132.102	11.6106	0	0	0	0	0	0	0	0	0	0	0	0	0	0	0	0	0	0	0	0	0	0	0	0	0	0	0	0	0	0	0	0	0	0	0	0	0	0	0	0	0	0	0
Cation	CA104	B040	C03375	Bis(3-aminopropyl)amine	132.15	5.293	0	0	0	0	0	0	0	0	0	0	0	0	0	0	0	0	0	0	0	0	0	0	0	0	0	0	0	0	0	0	0	0	0	0	0	0	0	0	0	0	0	0	0
Cation	CA105	A016	C00152	Asn	133.061	14.515	0	0	0	0	0	0	0	0	0	0	0	0	0	0	0	0	0	0	0	0	0	0	0	0	0	0	0	0	0	0	0	0	0	0	0	0	0	0	0	0	0	0	0
Cation	CA106	G037	C02037	Gly-Gly	133.061	11.0585	3.1939	0	0	0	0	0	0	0	0	0	0	0	0	0	0	0	6.31379	0	0	0	0	0	0	2.99886	0	0	0	5.85362	0	0	0	0	1.73193	0	0	0	0	16.2866	0	0	0	0	0
Cation	CA107
Cation	CA108
Cation	CA109	O003	C00077	Ornithine	133.097	8.71689	90.1649	7.14561	3.01174	24.9589	11.2487	32.4853	18.2603	14.2704	30.6791	32.5556	22.3221	17.0573	14.7833	18.0464	36.7	12.6993	111.176	35.1043	72.0012	30.7468	12.9364	63.3077	17.7654	33.1648	53.5064	127.741	36.3925	39.6785	28.2639	15.1801	72.0495	15.448	179.954	43.0948	178.071	24.842	68.2495	194.694	86.2604	216.409	62.1087	57.9704	21.1299
Cation	CA110	A017	C00049	Asp	134.044	16.3787	45.211	25.0268	7.26891	16.9622	17.7014	7.41676	35.6335	33.3091	33.7764	18.6575	31.5005	11.1809	14.8422	16.7018	36.6504	15.6273	27.7645	52.5063	46.1323	37.178	15.7121	21.7649	11.1915	65.6016	23.0317	27.541	10.066	83.7073	44.0086	8.56501	63.9542	10.5798	24.1815	9.61001	40.031	12.3248	29.6626	143.116	31.5286	45.3896	25.5969	15.1358	14.5072
Cation	CA111	A042	C10901	2-Aminobenzimidazole	134.072	9.70855	0	0	0	0	0	0	0	0	0	0	0	0	0	0	0	0	0	0	0	0	0	0	0	0	0	0	0	0	0	0	0	0	0	0	0	0	0	0	0	0	0	0	0
Cation	CA112	H008	C00155	Homocysteine	136.042	14.5007	0	0	0	0	0	0	0	0	0	0	0	0	0	0	0	0	0	0	0	0	0	0	0	0	0	0	0	0	0	0	0	0	0	0	0	0	0	0	0	0	0	0	0
Cation	CA113	A006	C00147	Adenine	136.062	9.90201	0	0	0	0	0	0	0	0	0	0	0	0	0	0	0	0	1.6189	0	0	0	0	0	0	2.93083	1.7017	3.85138	0	4.02167	1.357	0	2.07831	0	0	0	0	1.01145	2.91425	2.86604	0	1.91467	0	1.52041	0
Cation	CA114
Cation	CA115	H014	C00262	Hypoxanthine	137.045	15.687	8.45778	0	0	0	0	0	5.92618	12.1682	8.19551	0	0	0	0	0	0	0	7.04484	10.9609	13.0058	11.9852	0	0	0	27.6793	0	30.1633	0	11.3478	0	0	5.53866	0	0	0	11.9299	0	20.9431	35.6114	10.8167	0	0	14.8703	0
Cation	CA116	M063	C02918	1-Methylnicotinamide	137.071	9.497	0	0	0	0	0	0	0	0	0	0	0	0	0	0	0	0	0	0	0	0	0	0	0	0	0	0	0	0	0	0	0	0	0	0	0	0	0	0	0	0	0	0	0
Cation	CA117	T060	C01004	Trigonelline	138.054	14.4517	0	0	0	0	0	0	2.43473	0	0	0	0	0	0	2.99909	12.1786	0	0	0	0	39.9638	0	0	0	0	1.62756	0	0	0	0	0	0	0	0	0	0	0	0	0	0	0	0	0	0
Cation	CA118	A043	C00568	p-Aminobenzoate	138.055	13.2864	0	0	0	0	0	0	0	0	0	0	0	0	0	0	0	0	0	0	0	0	0	0	0	0	0	0	0	0	0	0	0	0	0	0	0	0	0	0	0	0	0	0	0
Cation	CA119	A010	C00108	Anthranilate	138.055	14.8925	0	0	0	0	0	0	0	0	0	0	0	0	0	0	0	0	0	0	0	0	0	0	0	0	0	0	0	0	0	0	0	0	0	0	0	0	0	0	0	0	0	0	0
Cation	CA120
Cation	CA121	H018	C02735	Phenylethanolamine	138.092	10.7227	0	0	0	0	0	0	0	0	0	0	0	0	0	0	0	0	0	0	0	0	0	0	0	0	0	0	0	0	0	0	0	0	0	0	0	0	0	0	0	0	0	0	0
Cation	CA122	T008	C00483	Tyramine	138.091	10.9105	0	0	0	0	0	0	0	0	3.69014	0	0	0	0	1.63297	0	0	0	1.69213	1.7333	0	0	0	0	0	0	0	0	0	0	0	0	0	0	0	22.8057	0	5.3693	0	1.96497	0	0	0	0
Cation	CA123	U011	C00785	Urocanate	139.05	10.9281	11.1135	0	0	0	2.11613	0	0	4.86132	2.25444	6.24326	5.00289	0	0	0	5.27655	0	4.78078	6.80161	8.89718	7.02316	0	4.00184	0	8.2844	0	6.71993	0	12.1945	0	0	24.0298	0	0	0	13.9084	0	5.23197	22.8347	4.21631	0	0	6.26907	0
Cation	CA124	H015	C01020	6-Hydroxynicotinate	140.035	42.3144
Cation	CA125	T061	C00783	Tropinone	140.108	9.82565	0	0	0	0	0	0	0	0	0	0	0	0	0	0	0	0	0	0	0	0	0	0	0	0	0	0	0	0	0	0	0	0	0	0	0	0	0	0	0	0	0	0	0
Cation	CA126
Cation	CA127	H069	C00860	Histidinol	142.098	6.6462	0	0	0	0	0	0	0	0	0	0	0	0	0	0	0	0	0	0	0	0	0	0	0	0	0	0	0	0	0	0	0	0	0	0	0	0	0	0	0	0	0	0	0
Cation	CA128	T024	C00729	Tropine	142.123	10.5294	0	0	0	0	0	0	0	0	0	0	0	0	0	0	0	0	0	0	0	0	0	0	0	0	0	0	0	0	0	0	0	0	0	0	0	0	0	0	0	0	0	0	0
Cation	CA129	E011	C06231	Ectoine	143.081	12.7218	0	0	0	0	0	0	0	0	0	0	0	0	0	0	0	0	0	0	0	0	0	0	0	0	0	0	0	0	0	0	0	0	0	0	0	0	0	0	0	0	0	0	0
Cation	CA130	M013	C04294	4-Methyl-5-thiazoleethanol	144.048	10.518	0	0	0	0	0	0	0	0	0	0	0	0	0	0	0	0	0	0	0	0	0	0	0	0	0	0	0	0	0	0	0	0	0	0	0	0	0	0	0	0	0	0	0
Cation	CA131	G032	C01035	gamma-Guanidinobutyrate	146.093	10.9122	0	0	0	0	0	0	0	0	0	0	0	0	0	0	0	0	0	0	0	0	0	0	0	0	0	0	0	0	0	0	0	0	0	0	0	0	0	0	0	0	0	0	0
Cation	CA132	C220	C01181	gamma-Butyrobetaine	146.118	10.6125	6.48849	5.04275	1.60627	0	3.03169	2.2594	1.23275	7.16951	1.89494	2.58284	1.77096	2.04297	1.66892	3.86013	3.51906	3.05182	8.53894	7.88432	9.92193	11.8734	1.34887	7.0144	2.81381	9.66135	9.19293	1.38144	4.71982	8.51817	6.0469	0	20.1819	2.84646	1.5079	3.62893	15.4171	2.74279	18.0855	28.0274	12.1813	6.77435	9.3751	0	3.75544
Cation	CA133	A060	C01996	Acetylcholine	146.118	9.86722	0	0	0	0	0	0	0	0	0	0	0	0	0	0	0	0	0	0	0	0	0	0	0	0	0	0	0	0	0	0	0	0	0	0	0	0	0	0	0	0	0	0	0
Cation	CA134	L027	C01930	Lysinamide	146.129	7.08466	0	0	0	0	0	0	0	0	0	0	0	0	0	0	0	0	0	0	0	0	0	0	0	0	0	0	0	0	0	0	0	0	0	0	0	0	0	0	0	0	0	0	0
Cation	CA135	S003	C00315	Spermidine	146.166	5.51933	6.54956	6.63198	1.22112	2.5441	1.32605	1.25736	7.35636	4.17207	5.12053	3.88857	5.13549	1.91044	3.95531	5.62869	5.78579	4.65027	10.3759	7.72268	8.48488	7.21729	2.13738	5.48636	4.3531	11.4461	8.9344	14.1923	3.03609	18.4467	10.2112	0	9.87576	2.35789	6.26941	2.59711	8.91985	4.89863	16.3499	55.0745	8.64068	6.09742	5.2389	12.2429	2.52015
Cation	CA136	G018	C00064	Gln	147.076	14.9725	115.846	39.0171	9.24777	28.0095	17.3604	11.549	25.6321	58.5728	58.3847	23.5967	27.5481	11.1643	12.6145	22.5006	30.7679	23.4037	57.163	60.628	66.0395	63.9696	11.9344	25.0423	13.1588	131.625	22.4647	110.279	13.7641	145.247	44.8939	8.95218	170.623	14.9259	31.138	22.6767	57.3338	53.0718	111.153	151.86	80.0247	83.866	36.4582	46.5803	11.5189
Cation	CA137	D087	C03114	5,6-Dimethylbenzimidazole	147.093	10.4498	0	0	0	0	0	0	0	0	0	0	0	0	0	0	0	0	0	0	0	0	0	0	0	0	0	0	0	0	0	0	0	0	0	0	0	0	0	0	0	0	0	0	0
Cation	CA138
Cation	CA139	L004	C00047	Lys	147.113	8.80769	397.609	35.3394	13.6757	27.6157	7.16748	53.3781	35.1763	27.7756	79.0048	30.6663	35.9921	20.7385	11.1507	57.6347	35.4268	38.3916	106.034	64.1503	131.572	43.0793	9.53876	76.9376	30.9409	82.852	40.0597	142.107	32.342	161.879	38.0218	18.0422	316.956	26.7387	44.4823	57.1682	482.326	56.0829	114.634	186.856	278.22	191.779	40.9437	55.0957	27.9719
Cation	CA140	T021	C07166	Trientine	147.161	5.08039	0	0	0	0	0	0	0	0	0	0	0	0	0	0	0	0	0	0	0	0	0	0	0	0	0	0	0	0	0	0	0	0	0	0	0	0	0	0	0	0	0	0	0
Cation	CA141
Cation	CA142	G019	C00025	Glu	148.061	15.3008	65.4879	39.8571	9.65202	24.2687	34.6789	18.6233	73.8326	160.96	75.6778	22.1018	45.4243	17.1525	23.4185	45.7587	55.8358	31.5508	55.2252	126.443	92.9597	147.149	14.7644	50.7217	26.7837	119.006	47.7053	126.303	22.8613	151.928	88.6529	8.55341	220.896	23.1958	21.3603	28.7204	126.511	36.3148	197.426	317.634	104.363	76.7945	59.7048	117.48	22.8308
Cation	CA143	A025	C00979	O-Acetylserine	148.06	18.3234	0	0	0	0	0	0	0	0	0	0	0	0	0	3.223	0	0	4.16513	0	0	5.98807	0	0	0	0	0	4.73887	0	0	0	0	0	0	3.34742	0	0	0	3.12372	0	0	0	0	0	0
Cation	CA144	N044	C06524	Nornicotine	149.108	6.39904	0	0	0	0	0	0	0	0	0	0	0	0	0	0	0	0	0	0	0	0	0	0	0	0	0	0	0	0	0	0	0	0	0	0	0	0	0	0	0	0	0	0	0
Cation	CA145	M003	C00073	Met	150.058	14.9217	1.39634	0	0	0	0	0	0	1.96769	0	0	0	0	0	0	2.01069	0	0	6.48243	0	2.29198	0	0	0	2.79064	0	0	0	5.83549	2.07203	0	1.63237	0	0	0	0	0	3.07268	21.921	0	0	0	0	0
Cation	CA146	M072	C08434	6-Methylaminopurine	150.078	10.6999	0	0	0	0	0	0	0	0	0	0	0	0	0	0	0	0	0	0	0	0	0	0	0	0	0	0	0	0	0	0	0	0	0	0	0	0	0	0	0	0	0	0	0
Cation	CA147	M030	C00913	3-Methyladenine	150.078	10.1169	0	0	0	0	0	0	0	0	0	0	0	0	0	0	0	0	0	0	0	0	0	0	0	0	0	0	0	0	0	0	0	0	0	0	0	0	0	0	0	0	0	0	0
Cation	CA148
Cation	CA149
Cation	CA150	G014	C00242	Guanine	152.057	10.9718	2.3759	2.56949	0	0	0	0	0	5.01207	0	0	0	0	0	0	0	0	0	3.79121	4.6332	3.79803	0	0	0	3.34097	1.60913	12.5054	0	0	1.39291	0	2.48586	1.82813	0	0	2.96944	0	3.35575	3.62293	0	0	0	6.70623	0
Cation	CA151	A061	C06818	Amantadine	152.144	11.3674	0	0	0	0	0	0	0	0	0	0	0	0	0	0	0	0	0	0	0	0	0	0	0	0	0	0	0	0	0	0	0	0	0	0	0	0	0	0	0	0	0	0	0
Cation	CA152
Cation	CA153	X001	C00385	Xanthine	153.04	33.5763	0	0	0	0	0	0	0	0	0	0	0	0	0	0	0	0	0	0	0	0	0	0	0	0	0	0	0	0	0	0	0	0	0	0	0	0	0	0	0	0	0	0	0
Cation	CA154	H049	C00632	3-Hydroxyanthranilate	154.051	15.2463	0	0	0	0	0	0	0	0	0	0	0	0	0	0	0	0	0	0	0	0	0	0	0	0	0	0	0	0	0	0	0	0	0	0	0	0	0	0	0	0	0	0	0
Cation	CA155	A129	C02518	4-Aminosalicylate	154.051	19.2344	0	0	0	0	0	0	0	0	0	0	0	0	0	0	0	0	0	0	0	0	0	0	0	0	0	0	0	0	0	0	0	0	0	0	0	0	0	0	0	0	0	0	0
Cation	CA156	D046	C03758	Dopamine	154.087	11.5689	0	0	0	0	0	0	0	0	0	0	0	0	0	0	0	0	0	0	0	0	0	0	0	0	0	0	0	0	0	0	0	0	0	0	0	0	0	0	0	0	0	0	0
Cation	CA157	A093	C05135	4-(beta-Acetylaminoethyl)imidazole	154.098	11.1399	0	0	0	0	0	0	0	0	0	0	0	0	0	0	0	0	0	0	0	0	0	0	0	0	0	0	0	0	0	0	0	0	0	0	0	0	0	0	0	0	0	0	0
Cation	CA158	P054	C10865	Pseudopelletierine	154.123	10.3325	0	0	0	0	0	0	0	0	0	0	0	0	0	0	0	0	0	0	0	0	0	0	0	0	0	0	0	0	0	0	0	0	0	0	0	0	0	0	0	0	0	0	0
Cation	CA159	H002	C00135	His	156.077	9.42515	28.2077	10.8294	4.59327	6.60252	6.35611	7.26586	15.0881	15.1595	41.0876	14.6151	32.7673	4.12159	5.16382	17.042	13.7506	8.65626	31.6903	78.6067	90.8154	49.8995	5.05183	58.1852	13.0471	49.8283	8.20577	69.744	8.50391	75.9665	22.8912	3.64912	146.445	11.439	14.6085	12.1721	103.205	23.0213	43.4217	66.8266	43.2256	19.4372	9.56431	56.618	9.31584
Cation	CA160	I053	C05568	beta-Imidazolelactate	157.062	11.7817	0	0	0	0	0	0	0	0	0	0	0	0	0	0	0	0	0	0	0	0	0	0	0	0	0	0	0	0	0	0	0	0	0	0	0	0	0	0	0	0	0	0	0
Cation	CA161	I020	C10600	Ibotenate	159.041	30.3206	0	0	0	0	0	0	0	0	0	0	0	0	0	0	0	0	0	0	0	0	0	0	0	0	0	0	0	0	0	0	0	0	0	0	0	0	0	0	0	0	0	0	0
Cation	CA162	A040	C01551	Allantoin	159.054	40.6775
Cation	CA163	I010	C00637	Indole-3-acetaldehyde	160.073	40.7756
Cation	CA164	A317	-	N-Acetylvaline	160.097	42.4444
Cation	CA165	B090	C08269	Betonicine	160.098	19.2177	0	0	0	0	0	0	0	0	0	0	0	0	0	0	0	0	0	0	0	0	0	0	0	0	0	0	0	0	0	0	0	0	0	0	0	0	0	0	0	0	0	0	0
Cation	CA166
Cation	CA167	A155	C00993	Ala-Ala	161.092	12.4557	1.46808	0	0	0	1.66043	0	1.70126	1.71365	3.06708	0	1.45422	0	0	1.69212	2.34998	1.17476	2.12745	4.41883	2.38499	2.17823	0	0	0	2.34293	1.42563	3.04907	0	5.16655	3.2467	0	1.76321	0	1.3889	1.20975	3.42506	1.10096	4.04615	8.53506	3.56256	3.97021	2.0114	1.43425	1.45199
Cation	CA168	T031	C00398	Tryptamine	161.108	10.9464	0	0	0	0	0	0	0	0	0	0	0	0	0	0	0	0	0	0	0	0	0	0	0	0	0	0	0	0	0	0	0	0	0	0	0	0	0	0	0	0	0	0	0
Cation	CA169
Cation	CA170	A110	C00956	alpha-Aminoadipate	162.075	15.3524	0	2.65229	0	0	0	0	0	7.21842	0	0	0	0	0	0	0	0	8.27285	0	7.69941	8.60214	0	3.33087	0	5.32726	2.43087	7.14125	0	3.93745	2.06739	0	5.53452	2.26533	9.55531	0	7.35967	4.96986	6.96713	8.09109	5.27667	2.28153	2.15869	4.38392	0
Cation	CA171	M067	C01046	N-Methylglutamate	162.076	18.3456	0	0	0	0	0	0	0	0	0	0	0	0	0	0	0	0	0	0	0	0	0	0	0	0	0	0	0	0	0	0	0	0	0	0	0	0	0	0	0	0	0	0	0
Cation	CA172	I021	C00955	Indole-3-ethanol	162.092	40.7317
Cation	CA173	C041	C00318	Carnitine	162.113	11.2723	2.31436	3.29987	0.984896	0.965629	1.15776	1.20466	1.77896	4.00475	4.83858	1.2646	1.22554	1.47725	0.731726	1.38472	2.1399	1.54192	2.89502	3.46346	4.83044	4.78563	0.796174	2.18783	2.31219	7.22899	3.44661	6.76418	1.65914	4.65627	2.32402	1.39593	6.09256	1.63498	6.63918	1.66531	5.63719	6.11881	11.3724	11.8489	4.16809	2.61757	2.27595	6.91046	1.54405
Cation	CA174	H064	C16741	5-Hydroxylysine	163.108	9.1913	0	0	0	0	0	0	0	0	0	0	0	0	0	0	0	0	0	0	0	0	0	0	0	0	0	0	0	0	0	0	0	0	0	0	0	0	0	0	0	0	0	0	0
Cation	CA175	D061	C02627	2-Deoxystreptamine	163.108	7.56875	0	0	0	0	0	0	0	0	0	0	0	0	0	0	0	0	0	0	0	0	0	0	0	0	0	0	0	0	0	0	0	0	0	0	0	0	0	0	0	0	0	0	0
Cation	CA176	N016	C00745	Nicotine	163.124	6.67821	0	0	0	0.585282	0	0	0	0	0	0	0	1.16833	0	4.08077	0	0	0	0	0	0	0.623982	0	0	0	0	0	0	0	0	0	0	0	0	0	0	0	0	0	0	0	0	0	0
Cation	CA177	P052	C00715	Pterin	164.057	14.1578	0	0	0	0	0	0	0	0	0	0	0	0	0	0	0	0	0	0	0	0	0	0	0	0	0	0	0	0	0	0	0	0	0	0	0	0	0	0	0	0	0	0	0
Cation	CA178	M209	C03172	S-Methylmethionine	164.075	9.43666	0	0	0	0	0	0	0	0	0	0	0	0	0	0	0	0	0	0	0	0	0	0	0	0	0	0	0	0	0	0	0	0	0	0	0	0	0	0	0	0	0	0	0
Cation	CA179	M188	C02989	Methionine sulfoxide	166.053	16.9467	0	0	0	0	0	0	0	0	0	0	0	0	0	0	0	0	0	0	0	0	0	0	0	0	0	0	0	0	0	0	0	0	0	0	0	0	0	0	0	0	0	0	0
Cation	CA180	M042	C02230	3-Methylguanine	166.073	11.0639	0	0	0	0	0	0	0	0	0	0	0	0	0	0	0	0	0	0	0	0	0	0	0	0	0	0	0	0	0	0	0	0	0	0	0	0	0	0	0	0	0	0	0
Cation	CA181	M043	C02242	7-Methylguanine	166.073	10.8326	0	0	0	0	0	0	0	0	0	0	0	0	0	0	0	0	0	0	0	0	0	0	0	0	0	0	0	0	0	0	0	0	0	0	0	0	0	0	0	0	0	0	0
Cation	CA182	P002	C00079	Phe	166.086	15.5276	35.5242	19.3951	11.2775	3.21573	10.1117	24.3342	8.29748	13.4647	22.0094	12.5277	21.0487	14.0257	8.53017	14.8744	11.5032	9.98762	17.1879	60.0271	35.6275	52.2433	6.1416	30.7417	12.8612	34.361	18.664	54.825	8.2121	34.0613	17.671	3.28678	90.9024	11.245	17.2471	41.805	59.852	7.8312	42.0446	86.2245	55.4794	37.2496	18.4971	21.0593	5.51847
Cation	CA183	P014	C00250	Pyridoxal	168.066	11.679	0	0	0	0	0	0	0	0	0	0	0	0	0	0	0	0	0	0	0	0	0	0	0	0	0	0	0	0	0	0	0	0	0	0	0	0	0	0	0	0	0	0	0
Cation	CA184	S058	C04548	Synephrine	168.103	11.9794	0	0	0	0	0	0	0	0	0	0	0	0	0	0	0	0	0	0	0	0	0	0	0	0	0	0	0	0	0	0	0	0	0	0	0	0	0	0	0	0	0	0	0
Cation	CA185	P116	C00534	Pyridoxamine	169.098	7.45989	0	0	0	0	0	0	0	0	0	0	0	0	0	0	0	0	0	0	0	0	0	0	0	0	0	0	0	0	0	0	0	0	0	0	0	0	0	0	0	0	0	0	0
Cation	CA186	N028	C00547	Noradrenaline	170.081	12.0936	0	0	0	0	0	0	0	0	0	0	0	0	0	0	0	0	0	0	0	0	0	0	0	0	0	0	0	0	0	0	0	0	0	0	0	0	0	0	0	0	0	0	0
Cation	CA187	P053	C00314	Pyridoxine	170.082	11.4549	0	0	0	0	0	0	0	0	0	0	0	0	0	0	0	0	0	0	0	0	0	0	0	0	0	0	0	0	0	0	0	0	0	0	0	0	0	0	0	0	0	0	0
Cation	CA188	M076	C01152	3-Methylhistidine	170.092	9.72046	1.50934	0	0	0	0	0	2.21635	3.18102	1.12077	0	0	0	0	0	1.14056	0	1.53298	3.58997	0.939223	0.777993	0	1.79537	0	0	0.773986	0	0	1.60035	0	0.835653	0	0	0	0	1.3242	1.99568	1.24776	2.33606	0	0	0	0	0.550391
Cation	CA189
Cation	CA190
Cation	CA191
Cation	CA192	I030	C02693	Indole-3-acetamide	175.087	40.6052
Cation	CA193	E005	C01047	N-gamma-Ethylglutamine	175.108	16.2288	0	0	0	0	0	0	0	0	0	0	1.79928	0	0	0	0	0	0	0	4.59109	0	0	3.19576	0	0	0	0	0	0	0	0	0	0	0	0	0	0	0	0	0	0	0	0	0
Cation	CA194	A032	C00437	N-Acetylornithine	175.109	12.9505	0	0	0	0	0	0	0	0	0	0	0	0	0	0	0	0	0	0	0	0	0	0	0	0	0	0	0	0	0	0	0	0	0	0	0	0	0	0	0	0	0	0	0
Cation	CA195	A013	C00062	Arg	175.12	9.14996	36.9137	30.2505	9.88152	29.9088	18.3016	16.8163	28.6469	20.0529	56.5309	27.3603	38.2088	19.1949	18.0089	28.1431	30.8345	63.1394	51.3574	51.2006	49.7775	67.2434	17.6122	30.6699	11.194	47.8082	23.0081	62.9479	16.3319	31.8024	13.8946	16.7218	61.7201	14.0007	57.9136	25.573	74.8338	14.7691	24.1466	2.32798	49.4882	30.4529	21.7328	13.6683	24.9478
Cation	CA196	G041	C08304	Gramine	175.124	11.0903	0	0	0	0	0	0	0	0	0	0	0	0	0	0	0	0	0	0	0	0	0	0	0	0	0	0	0	0	0	0	0	0	0	0	0	0	0	0	0	0	0	0	0
Cation	CA197	M101	C06213	N-omega-Methyltryptamine	175.124	11.3828	0	0	0	0	0	0	0	0	0	0	0	0	0	0	0	0	0	0	0	0	0	0	0	0	0	0	0	0	0	0	0	0	0	0	0	0	0	0	0	0	0	0	0
Cation	CA198	G081	C03139	Guanidinosuccinate	176.067	13.8667	0	0	0	0	0	0	0	0	0	0	0	0	0	0	0	0	0	0	0	0	0	0	0	0	0	0	0	0	0	0	0	0	0	0	0	0	0	0	0	0	0	0	0
Cation	CA199	I038	C00954	Indole-3-acetate	176.071	41.2608
Cation	CA200	G101	C10898	2-Guanidinobenzimidazole	176.094	10.7796	0	0	0	0	0	0	0	0	0	0	0	0	0	0	0	0	0	0	0	0	0	0	0	0	0	0	0	0	0	0	0	0	0	0	0	0	0	0	0	0	0	0	0
Cation	CA201	C013	C00327	Citrulline	176.104	15.4834	141.671	15.1535	2.23811	17.4461	5.58418	6.86512	13.7642	14.0258	52.6978	6.5113	19.1327	5.38684	8.51947	8.8449	21.2889	9.42374	39.7797	36.389	79.7421	17.4723	6.01655	28.2929	8.46359	83.5199	26.3991	37.0364	7.60418	57.9395	24.7539	4.87066	76.4897	7.83775	63.154	14.1707	68.6939	14.9218	38.2852	183.143	25.4013	147.692	17.8572	29.1504	7.21161
Cation	CA202	C094	C00308	Canavanine	177.099	9.58768	0	0	0	0	0	0	0	0	0	0	0	0	0	0	0	0	0	0	0	0	0	0	0	0	0	0	0	0	0	0	0	0	0	0	0	0	0	0	0	0	0	0	0
Cation	CA203	S041	C00780	Serotonin	177.102	11.6638	0	0	0	0	0	0	0	0	0	0	0	0	0	0	0	0	0	0	0	0	0	0	0	0	0	0	0	0	0	0	0	0	0	0	0	0	0	0	0	0	0	0	0
Cation	CA204	A064	C08265	Alliin	178.054	21.2881	0	0	0	0	0	0	0	0	0	0	0	0	0	0	0	0	0	0	0	0	0	0	0	0	0	0	0	0	0	0	0	0	0	0	0	0	0	0	0	0	0	0	0
Cation	CA205	C109	C01419	Cys-Gly	179.049	12.3715	0	0	0	0	0	0	0	0	0	0	0	0	0	0	0	0	0	0	0	0	0	0	0	0	0	0	0	0	0	0	0	0	0	0	0	0	0	0	0	0	0	0	0
Cation	CA206	X012	-	Xanthopterin	180.053	19.5248	0	0	0	0	0	0	0	0	0	0	0	0	0	0	0	0	0	0	0	0	0	0	0	0	0	0	0	0	0	0	0	0	0	0	0	0	0	0	0	0	0	0	0
Cation	CA207	G051	C00329	Glucosamine	180.087	12.4962	2.82078	0	0	0	0	0	0	0	0	0	0	0	0	0	0	0	0	0	0	0	0	0	0	0	0	0	0	3.28032	0	0	5.17926	0	2.38639	0	0	0	0	9.95679	0	0	0	0	0
Cation	CA208	M081	C03570	Mannosamine	180.088	12.2533	0	0	0	0	0	0	0	0	0	0	0	0	0	0	0	0	0	0	0	0	0	0	0	0	0	0	0	0	0	0	0	0	0	0	0	0	0	0	0	0	0	0	0
Cation	CA209	F013	-	n-Butyl a-Picolinate	180.103	14.383	0	0	0	0	0	0	0	0	0	0	0	0	0	0	0	0	0	0	0	0	0	0	0	0	0	0	0	0	0	0	0	0	0	0	0	0	0	0	0	0	0	0	0
Cation	CA210	M114	C03510	Methionine sulfoximine	181.065	11.2196	0	0	0	0	0	0	0	0	0	0	0	0	0	0	0	0	0	0	0	0	0	0	0	0	0	0	0	0	0	0	0	0	0	0	0	0	0	0	0	0	0	0	0
Cation	CA211
Cation	CA212	T002	C00082	Tyr	182.082	15.9982	63.1575	44.6357	15.145	14.2318	25.8544	51.9778	20.1391	16.343	57.7984	27.7621	35.093	15.4899	13.7922	37.7173	21.0639	23.4346	42.0115	122.25	82.5165	118.654	10.3675	85.3192	21.6556	71.9844	20.259	145.307	21.8771	71.6724	33.6393	12.3635	210.262	26.7855	52.3165	69.2925	156.707	38.0511	67.984	140.982	155.559	79.2378	40.8392	63.6342	19.6711
Cation	CA213	H029	C09209	Harman	183.093	11.3178	0	0	0	0	0	0	0	0	0	0	0	0	0	0	0	0	0	0	0	0	0	0	0	0	0	0	0	0	0	0	0	0	0	0	0	0	0	0	0	0	0	0	0
Cation	CA214
Cation	CA215	P074	C00588	Phosphorylcholine	184.075	36.2688	0	0	0	10.191	0	12.3255	0	0	12.7781	0	0	0	0	18.0253	0	0	0	0	13.1008	16.0929	0	0	0	0	8.42774	50.9338	0	15.4425	0	0	24.198	9.72874	26.0321	0	20.1842	8.85465	15.5741	0	0	0	14.9823	37.3015	0
Cation	CA216	E033	C00788	Epinephrine	184.097	12.5199	0	0	0	0	0	0	0	0	0	0	0	0	0	0	0	0	0	0	0	0	0	0	0	0	0	0	0	0	0	0	0	0	0	0	0	0	0	0	0	0	0	0	0
Cation	CA217	D131	C04259	N-alpha,N-alpha-Dimethylhistidine	184.109	10.9389	0	0	0	0	0	0	0	0	0	0	0	0	0	0	0	0	0	0	0	0	0	0	0	0	0	0	0	0	0	0	0	0	0	0	0	0	0	0	0	0	0	0	0
Cation	CA218
Cation	CA219	A112	C01029	N8-Acetylspermidine	188.177	8.12414	0	0	0	0	0	0	0	0.644179	0	0	0	0	0	0	0	0	0	0	0	0	0	0	0	0	0	0	0	0.807899	0.417594	0	0.698313	0	0	0	0	0	0	1.8076	0	0	0	0	0
Cation	CA220	A174	C02727	N-epsilon-Acetyllysine	189.123	16.1403	0	0	0	0	0	0	0	2.86095	0	0	0	0	0	0	0	0	0	0	0	2.62039	0	0	0	0	0	2.10506	0	0	0	0	0	0	0	0	5.29693	0	0	3.69819	0	0	0	0	0
Cation	CA221	G071	C02155	Gly-Leu	189.124	13.1832	0	0	0	0	0	0	0	0	0	0	0	0	0	0	0	0	0	0	0	0	0	0	0	0	0	0	0	0	0	0	0	0	0	0	0	0	0	0	0	0	0	0	0
Cation	CA222	N068	C03793	N6,N6,N6-Trimethyllysine	189.161	9.24409	0	0	0	0	0	0	0	0	0	0	0	0	0	0	0	0	0	0	0	0	0	0	0	0	0	0	0	0	0	0	0	0	0	0	0	0	0	0	0	0	0	0	0
Cation	CA223
Cation	CA224	C043	C02256	Castanospermine	190.108	12.2686	0	0	0	0	0	0	0	0	0	0	0	0	0	0	0	0	0	0	0	0	0	0	0	0	0	0	0	0	0	0	0	0	0	0	0	0	0	0	0	0	0	0	0
Cation	CA225	M040	C05659	5-Methoxytryptamine	191.119	11.698	0	0	0	0	0	0	0	0	0	0	0	0	0	0	0	0	0	0	0	0	0	0	0	0	0	0	0	0	0	0	0	0	0	0	0	0	0	0	0	0	0	0	0
Cation	CA226	H057	C05635	5-Hydroxyindoleacetate	192.065	41.3023
Cation	CA227	A027	C00021	SAH	193.07	11.6353	0	0	0	0	0	0	0	0	0	0	0	0	0	0	0	0	0	0	0	0	0	0	0	0	0	0	0	0	0	0	0	0	0	0	0	0	0	0	0	0	0	0	0
Cation	CA228	G061	C03752	Glucosaminate	196.083	17.074	0	0	0	0	0	0	0	0	0	0	0	0	0	0	0	0	0	0	0	0	0	0	0	0	0	0	0	0	0	0	0	0	0	0	0	0	0	0	0	0	0	0	0
Cation	CA229
Cation	CA230	D006	C00355	DOPA	198.077	16.5749	0	0	0	0	0	0	0	0	0	0	0	0	0	0	0	0	0	0	0	0	0	0	0	0	0	0	0	0	0	0	0	0	0	0	0	0	0	0	0	0	0	0	0
Cation	CA231	A073	C02997	N-Acetylhistidine	198.088	13.3549	0	0	0	0	0	0	0	0	0	0	0	0	0	0	0	0	0	0	0	0	0	0	0	0	0	0	0	0	0	0	0	0	0	0	0	0	0	0	0	0	0	0	0
Cation	CA232
Cation	CA233
Cation	CA234	A020	C00019	SAM+	200.078	9.1517	0	0	0	0	0	0	0	1.01319	0	0	0	0	0	0	0	0	1.04066	0.862075	0	0	0	0	0	0	0	0.721446	0	0	0	0	0	0	0	0	0	0	0	0.917998	0	0	0	0	0
Cation	CA235	A103	C01404	Arginine ethyl ester	203.152	7.77915	0	0	0	0	0	0	0	0	0	0	0	0	0	0	0	0	0	0	0	0	0	0	0	0	0	0	0	0	0	0	0	0	0	0	0	0	0	0	0	0	0	0	0
Cation	CA236	A143	C02571	o-Acetylcarnitine	204.124	12.1154	1.433	1.68179	0.692793	1.38975	0	1.0438	0.682747	2.01198	1.60761	1.18721	1.11669	0.856672	0	1.75924	1.11411	1.53849	1.88914	1.74002	1.21189	6.50583	0	1.1561	0.838306	3.75216	1.37126	11.3377	1.50268	1.1821	0	0.990794	2.27505	1.35562	6.12082	1.09954	2.57503	2.90108	2.08432	1.32562	2.1932	1.37448	0	7.56771	1.08274
Cation	CA237	T003	C00078	Trp	205.096	15.4102	3.48089	2.19099	0	0	0	3.29044	2.10174	0	0	0	0	0	0	0	0	0	2.73766	2.63811	3.40134	2.79231	0	1.04682	0	3.13428	1.17089	0	0	3.86456	2.59058	0	1.46438	0	0	0	2.5891	0	3.69085	9.5683	6.18996	0	0	0	0
Cation	CA238
Cation	CA239	M078	C05660	5-Methoxyindoleacetate	206.083	41.2477
Cation	CA240	K004	C00328	Kynurenine	209.093	13.5498	0	0	0	0	0	0	0	0	0	0	0	0	0	0	0	0	0	0	0	0	0	0	0	0	0	0	0	0	0	0	0	0	0	0	0	0	0	0	0	0	0	0	0
Cation	CA241	C224	-	Cysteine-glutathione disulphide	214.053	16.5333	0	0	0	0	0	0	0	0	0	0	0	0	0	0	0	0	0	0	0	0	0	0	0	0	0	0	0	0	0	0	0	0	0	0	0	0	3.39068	0	0	0	0	0	0
Cation	CA242	D075	C01909	Desthiobiotin	215.139	40.8935
Cation	CA243
Cation	CA244	A127	C05341	beta-Ala-Lys	109.579	8.58054	0	0	0	0	0	0	0	0	0	0	0	0	0	0	0	0	0	0	0	0	0	0	0	0	0	0	0	0	0	0	0	0	0	0	0	0	0	0	0	0	0	0	0
Cation	CA245
Cation	CA246	S055	C01118	o-Succinylhomoserine	220.082	42.8566
Cation	CA247	Z002	C00371	trans-Zeatin	220.121	13.0456	0	0	0	0	0	0	0	0	0	0	0	0	0	0	0	0	0	0	0	0	0	0	0	0	0	0	0	0	0	0	0	0	0	0	0	0	0	0	0	0	0	0	0
Cation	CA248	H030	C00643	5-Hydroxytryptophan	221.093	15.9606	0	0	0	0	0	0	0	0	0	0	0	0	0	0	0	0	0	0	0	0	0	0	0	0	0	0	0	0	0	0	0	0	0	0	0	0	0	0	0	0	0	0	0
Cation	CA249	A121	C01239	N-Acetylglucosylamine	221.114	13.5306	0	0	0	0	0	0	0	0	0	0	0	0	0	0	0	0	0	0	0	0	0	0	0	0	0	0	0	0	0	0	0	0	0	0	0	0	0	0	0	0	0	0	0
Cation	CA250	A019	C00140	N-Acetylglucosamine	222.099	40.7099
Cation	CA251	C019	C02291	Cystathionine	223.075	13.5346	0	0	0	0	0	0	0	0	0	0	0	0	0	0	0	0	0	0	0	0	0	0	0	0	0	0	0	0	0	0	0	0	0	0	0	0	0	0	0	0	0	0	0
Cation	CA252	H050	C02794	3-Hydroxykynurenine	225.088	13.3132	0	0	0	0	0	0	0	0	0	0	0	0	0	0	0	0	0	0	0	0	0	0	0	0	0	0	0	0	0	0	0	0	0	0	0	0	0	0	0	0	0	0	0
Cation	CA253	D055	C00881	2'-Deoxycytidine	228.099	12.7218	0	0	0	0	0	0	0	0	0	0	0	0	0	0	0	0	0	0	0	0	0	0	0	0	0	0	0	0	0	0	0	0	0	0	0	0	0	0	0	0	0	0	0
Cation	CA254	G119	-	gamma-Glu-2AB	233.114	18.1231	0	0	0	0	0	0	0	0	0	0	0	0	0	0	0	0	0	0	0	0	0	0	0	0	0	0	0	0	0	0	0	0	0	0	0	0	0	0	0	0	0	0	0
Cation	CA255	M053	C01598	Melatonin	233.13	40.3827
Cation	CA256	S029	C00835	Sepiapterin	238.094	30.2051	0	0	0	0	0	0	0	0	0	0	0	0	0	0	0	0	0	0	0	0	0	0	0	0	0	0	0	0	0	0	0	0	0	0	0	0	0	0	0	0	0	0	0
Cation	CA257	D120	C02953	7,8-Dihydrobiopterin	240.11	15.3766	0	0	0	0	0	0	0	0	0	0	0	0	0	0	0	0	0	0	0	0	0	0	0	0	0	0	0	0	0	0	0	0	0	0	0	0	0	0	0	0	0	0	0
Cation	CA258	C092	C00491	Cystine	241.032	15.3883	0	0	0	0	0	0	0	0	0	0	0	0	0	0	0	0	0	0	0	0	0	0	0	0	0	0	0	0	0	0	0	0	0	0	0	0	0	0	0	0	0	0	0
Cation	CA259	H013	C00884	Homocarnosine	121.069	8.84428	0	0	0	0	0	0	0	0	0	0	0	0	0	0	0	0	0	0	0	0	0	0	0	0	0	0	0	0	0	0	0	0	0	0	0	0	0	0	0	0	0	0	0
Cation	CA260	A140	C01262	Anserine	121.069	8.75211	0.957399	0	0	0	1.71452	0	0.894529	0	0	0	0	0	0	0	0	0	10.6944	1.91838	0	0	0	0	0	0	0	0	0	0.835376	0	0	0	0	0	0	0	0	0	0.56412	0	0	0	0	0
Cation	CA261	M109	C03592	5-Methyl-2'-deoxycytidine	242.115	13.2593	0	0	0	0	0	0	0	0	0	0	0	0	0	0	0	0	0	0	0	0	0	0	0	0	0	0	0	0	0	0	0	0	0	0	0	0	0	0	0	0	0	0	0
Cation	CA262	T014	C00214	Thymidine	243.099	40.7734
Cation	CA263	C009	C00475	Cytidine	244.094	13.13	0.905191	1.96709	0	0	1.36009	0	1.12715	0	1.43771	0.953659	1.53398	1.3777	0	1.35957	0	1.06963	0	0	0	0.983486	1.12438	0	0	0	2.02218	1.31224	0	0	0.963294	0	2.51094	0	1.1178	0	0	0	0	0	0	0	0.672005	0	0
Cation	CA264	U006	C00299	Uridine	245.077	40.8637
Cation	CA265	A111	C02567	N1-Acetylspermine	123.121	6.9384	0	0	0	0	0	0	0	0	0	0	0	0	0	0	0	0	0	0	0	0	0	0	0	0	0	0	0	0	0	0	0	0	0	0	0	0	0	0	0	0	0	0	0
Cation	CA266	O009	C04137	Octopine	247.141	14.9122	0	0	0	0	0	0	0	0	0	0	0	0	0	0	0	0	0	0	0	0	0	0	0	0	0	0	0	0	0	0	0	0	0	0	0	0	0	0	0	0	0	0	0
Cation	CA267	P113	C00647	Pyridoxamine 5'-phosphate	249.064	14.4676	0	0	0	0	0	0	0	0	0	0	0	0	0	0	0	0	0	0	0	0	0	0	0	0	0	0	0	0	0	0	0	0	0	0	0	0	0	0	0	0	0	0	0
Cation	CA268
Cation	CA269	G055	C00669	gamma-Glu-cys	251.072	18.6648	0	0	0	0	0	0	0	0	0	0	0	0	0	0	0	0	0	0	0	0	0	0	0	0	0	0	0	0	0	0	0	0	0	0	0	0	0	0	0	0	0	0	0
Cation	CA270	M082	C06470	Muramate	252.109	15.2922	0	0	0	0	0	0	0	0	0	0	0	0	0	0	0	0	0	0	0	0	0	0	0	0	0	0	0	0	0	0	0	0	0	0	0	0	0	0	0	0	0	0	0
Cation	CA271	D082	C05198	5'-Deoxyadenosine	252.11	13.1335	0	0	0	0	0	0	0	0	0	0	0	0	0	0	0	0	0	0	0	0	0	0	0	0	0	0	0	0	0	0	0	0	0	0	0	0	0	0	0	0	0	0	0
Cation	CA272	P081	C01736	Purine riboside	253.095	18.3689	0	0	0	0	0	0	0	0	0	0	0	0	0	0	0	0	0	0	0	0	0	0	0	0	0	0	0	0	0	0	0	0	0	0	0	0	0	0	0	0	0	0	0
Cation	CA273	D093	C04874	7,8-Dihydroneopterin	256.106	15.6686	0	0	0	0	0	0	0	0	0	0	0	0	0	0	0	0	0	0	0	0	0	0	0	0	0	0	0	0	0	0	0	0	0	0	0	0	0	0	0	0	0	0	0
Cation	CA274	G069	C00670	Glycerophosphorylcholine	258.112	39.4577
Cation	CA275	T056	C00378	Thiamine	265.114	8.36267	0	0	0	0	0	0	0	0	0	0	0	0	0	0	0	0	0	0	0	0	0	0	0	0	0	0	0	0	0.430547	0	0	0	0	0	0	0	0	1.63319	0	0	0	0	0
Cation	CA276
Cation	CA277	M110	C03795	N6-Methyl-2'-deoxyadenosine	266.126	13.6909	0	0	0	0	0	0	0	0	0	0	0	0	0	0	0	0	0	0	0	0	0	0	0	0	0	0	0	0	0	0	0	0	0	0	0	0	0	0	0	0	0	0	0
Cation	CA278
Cation	CA279	A007	C00212	Adenosine	268.105	13.452	0	0.961436	0	0	2.47011	0	1.44996	0	0	0.684333	1.16384	0	0	0	0	0	1.50439	0	0	0	0	1.25982	0	0	0	0	0	2.39432	2.00152	0	0	0	0	0	0	0	0	0.926379	0	1.10053	0	0.679455	0.73231
Cation	CA280	D057	C00330	2'-Deoxyguanosine	268.106	16.3068	0	0	0	0	0	0	0	0	0	0	0	0	0	0	0	0	0	0	0	0	0	0	0	0	0	0	0	0	0	0	0	0	0	0	0	0	0	0	0	0	0	0	0
Cation	CA281	H041	C01817	Homocystine	269.064	13.0383	0	0	0	0	0	0	0	0	0	0	0	0	0	0	0	0	0	0	0	0	0	0	0	0	0	0	0	0	0	0	0	0	0	0	0	0	0	0	0	0	0	0	0
Cation	CA282	I003	C00294	Inosine	269.089	33.6414	0	0	0	0	0	0	0	0	0	0	0	0	0	0	0	0	0	0	0	0	0	0	0	0	0	0	0	0	0	0	0	0	0	0	0	0	0	0	0	0	0	0	0
Cation	CA283	G043	C01425	Glu-Glu	277.103	15.2165	0	0	0	0	0	0	0	0	0	0	0	0	0	0	0	0	0	0	0	0	0	0	0	0	1.84107	0	0	0	0	0	0	0	0	0	0	0	0	4.27959	0	0	0	0	0
Cation	CA284	M051	C02494	1-Methyladenosine	282.121	13.5915	0	0	0	0	0	0	0	0	0	0	0	0	0	0	0	0	0	0	0	0	0	0	0	0	0	0	0	0	0	0	0	0	0	0	0	0	0	0	0	0	0	0	0
Cation	CA285	G015	C00387	Guanosine	284.1	18.1858	1.16066	0	0	0	1.97725	0	0	2.64343	0	1.70847	2.15896	0	0	0	0	1.54744	0	1.98812	0	2.4533	0	0	0	0	1.61683	4.63109	0	2.8313	0	0	0	0	0	0	0	0	0	0	0	0	0	5.96166	0
Cation	CA286	X007	C01762	Xanthosine	285.084	37.5435	0	0	0	0	0	0	0	0	0	0	0	0	0	0	0	0	0	0	0	0	0	0	0	0	0	0	0	0	0	0	0	0	0	0	0	0	0	0	0	0	0	0	0
Cation	CA287	O041	-	Ophthalmate	290.136	19.4287	0	0	0	0	0	0	0	0	0	0	0	0	0	0	0	0	0	0	0	0	0	0	0	0	0	0	0	0	0	0	0	0	0	0	0	0	0	0	0	0	0	0	0
Cation	CA288
Cation	CA289
Cation	CA290	D067	C00170	5-Methylthioadenosine	298.098	13.8132	0	0	0	0	0	0	0	0	0	0	0	0	0	0	0	0	0	0	0	0	0	0	0	0	0	0	0	0	0	0	0	0	0	0	0	0	0	0	0	0	0	0	0
Cation	CA291
Cation	CA292	G008	C00127	Glutathione(ox)	307.086	17.4983	0	0	0	0	0	0	0	0	0	0	0	0	0	0	0	0	0	0	0	0	0	0	0	0	0	0	0	0	0	0	0	0	0	0	0	0	0	0	0	0	0	0	0
Cation	CA293	B026	C01670	N-alpha-Benzenolarginine ethylester	307.178	14.5056	0	0	0	0	0	0	0	0	0	0	0	0	0	0	0	0	0	0	0	0	0	0	0	0	0	0	0	0	0	0	0	0	0	0	0	0	0	0	0	0	0	0	0
Cation	CA294	I050	C02515	3-Iodotyrosine	307.979	17.2361	0	0	0	0	0	0	0	0	0	0	0	0	0	0	0	0	0	0	0	0	0	0	0	0	0	0	0	0	0	0	0	0	0	0	0	0	0	0	0	0	0	0	0
Cation	CA295	G009	C00051	Glutathione(red)	308.092	19.4573	0	0	0	0	0	0	0	0	0	0	0	0	0	0	0	0	0	0	0	0	0	0	0	0	0	0	0	0	0	0	0	0	0	0	0	0	0	0	0	0	0	0	0
Cation	CA296
Cation	CA297
Cation	CA298	A133	C04677	AICAR	339.072	41.3566
Cation	CA299	T057	C01081	Thiamine monophosphate	345.08	14.8814	0	0	0	0	0	0	0	0	0	0	0	0	0	0	0	0	0	0	0	0	0	0	0	0	0	0	0	0	0	0	0	0	0	0	0	0	0	0	0	0	0	0	0
Cation	CA300	T041	C02890	Tetrahydropalmatine	356.188	15.1623	0	0	0	0	0	0	0	0	0	0	0	0	0	0	0	0	0	0	0	0	0	0	0	0	0	0	0	0	0	0	0	0	0	0	0	0	0	0	0	0	0	0	0
Cation	CA301	G117	C03958	TRH	363.179	14.9693	0	0	0	0	0	0	0	0	0	0	0	0	0	0	0	0	0	0	0	0	0	0	0	0	0	0	0	0	0	0	0	0	0	0	0	0	0	0	0	0	0	0	0
Cation	CA302
Cation	CA303	R008	C00255	Riboflavin	377.148	40.389
Cation	CA304	L016	C03451	S-Lactoylglutathione	380.114	20.5122	0	0	0	0	0	0	0	0	0	0	0	0	0	0	0	0	0	0	0	0	0	0	0	0	0	0	0	0	0	0	0	0	0	0	0	0	0	0	0	0	0	0	0
Cation	CA305	L007	C11331	Leu-Leu-Tyr	408.251	16.9808	0	0	0	0	0	0	0	0	0	0	0	0	0	0	0	0	0	0	0	0	0	0	0	0	0	0	0	0	0	0	0	0	0	0	0	0	0	0	0	0	0	0	0
Cation	CA306
Cation	CA307	D056	C01060	3,5-Diiodo-tyrosine	433.876	18.1831	0	0	0	0	0	0	0	0	0	0	0	0	0	0	0	0	0	0	0	0	0	0	0	0	0	0	0	0	0	0	0	0	0	0	0	0	0	0	0	0	0	0	0
Cation	CA308	M091	C00440	5-Methyltetrahydrofolate	460.194	16.8885	0	0	0	0	0	0	0	0	0	0	0	0	0	0	0	0	0	0	0	0	0	0	0	0	0	0	0	0	0	0	0	0	0	0	0	0	0	0	0	0	0	0	0
Cation	CA309
Cation	CA310	T040	C02465	3,3',5-Triiodothyronine	651.798	20.9411	0	0	0	0	0	0	0	0	0	0	0	0	0	0	0	0	0	0	0	0	0	0	0	0	0	0	0	0	0	0	0	0	0	0	0	0	0	0	0	0	0	0	0
Cation		B044	C00576	Betaine aldehyde	102.091	9.64805	0	0	0	0	0	0	0	0	0	0	0	0	0	0	0	0	0	0	0	0	0	0	0	0	0	0	0	0	0	0	0	0	0	0	0	0	0	0	0	0	0	0	0
Cation		A290	C05145	3-Aminoisobutyrate	104.071	10.2379	3.80077	3.6521	0	6.5302	0	2.30032	2.86711	7.20585	5.10591	2.16373	0	1.88409	0	2.9887	0	2.22043	3.38056	4.08584	3.82252	4.73569	0	8.6816	0	3.74656	5.01366	0	0	2.08772	2.54408	0	7.2043	0	2.65109	0	10.6218	0	8.1574	15.3724	4.08185	4.6404	3.33501	3.52522	2.14263
Cation		S144	C10172	Proline betaine	144.102	16.2527	0	0	0	0	0	0	0	3.04382	0	0	0	0	0	0	0	0	0	0	0	2.09819	0	0	0	0	0	0	0	0	0	0	0	0	0	0	2.49325	0	10.9992	1.78249	1.04612	0	0	2.74161	0
Cation		D226	C03413	N1,N12-Diacetylspermine	144.127	9.76519	0.572927	0	0	0	0	0	0	1.85753	0.450899	0	0	0	0	0.28952	0	0	0.408496	0.472834	0.956322	0	0	0	0	0	0.322065	0.412558	0	0.782582	0.517068	0	2.05024	0.371085	0.814473	0.613256	0.777294	0	1.10545	1.40747	0.667028	1.13079	0.677737	0.666994	0
Cation		T220	C01959	Taurocyamine	168.046	40.6586
Cation		M228	C05587	3-Methoxytyramine	168.103	11.774	0	0	0	0	0	0	0	0	0	0	0	0	0	0	0	0	0	0	0	0	0	0	0	0	0	0	0	0	0	0	0	0	0	0	0	0	0	0	0	0	0	0	0
Cation		A316	C00612	N1-Acetylspermidine	188.175	8.00775	0.841198	0	0	0	0	0	0.533677	1.8288	0.649628	0	0.349205	0	0	1.11729	0.673918	0.809297	2.32044	0	1.32647	2.86919	0	0	0.315583	0.641217	0.850988	1.47916	0	1.35984	1.814	0	1.63777	0	0.902778	0.46369	0.901456	0	2.25018	3.34793	1.51598	0.518937	0.973378	2.43427	0
Cation		A279	C03626	ADMA	203.152	9.96181	0	0	0	0	0	0	0	0	0	0	0	0	0	0	0	0	0	0	0	0	0	0	0	0	0	0	0	0	0	0	0	0	0	0	0	0	0	0	0	0	0	0	0
Cation		S114	-	SDMA	203.152	10.1585	0	0	0	0	0	0	0	0	0	0	0	0	0	0	0	0	0	0	0	0	0	0	0	0	0	0	0	0	0	0	0	0	0	0	0	0	0	0	0	0	0	0	0
Cation		D225	-	N1,N8-Diacetylspermidine	230.186	14.0808	0.421873	0	0	0.36975	0	0	0	1.7302	1.33725	0	0.744231	0	0	0.597315	0	0	0.449298	0.652814	0.526688	2.23741	0	0.397182	0	0.647833	0	0.615502	0	1.32267	0.585295	0	3.61883	0.330879	0.751497	0	1.30659	0	2.2772	1.79661	0.805573	1.06169	0.481268	1.45772	0
Cation		D079	C05512	2'-Deoxyinosine	253.093	-	0	0	0	0	0	0	0	0	0	0	0	0	0	0	0	0	0	0	0	0	0	0	0	0	0	0	0	0	0	0	0	0	0	0	0	0	0	0	0	0	0	0	0
Cation		S009	C00449	Saccharopine	277.141	14.9391	0	0	0	0	0	0	0	0	0	0	0	0	0	0	0	0	0	0	0	0	0	0	0	0	0	0	0	0	0	0	0	0	0	0	0	0	0	0	0	0	0	0	0
Cation		A039	C03406	Argininosuccinate	291.131	12.7296	0	0	0	0	0	0	0	0	0	0	0	0	0	0	0	0	0	0	0	0	0	0	0	0	0	0	0	0	0	0	0	0	0	0	0	0	0	0	0	0	0	0	0
Cation		P221	-	Phe-Phe	313.157	15.2379	0	0	0	0	0	0	0	0	0	0	0	0	0	0	0	0	0	0	0	0	0	0	0	0	0	0	0	0	0	0	0	0	0	0	0	0	0	0	0	0	0	0	0
Cation		N007	C00455	NMN	335.064	36.5856	0	0	0	0	0	0	0	0	0	0	0	0	0	0	0	0	0	0	0	0	0	0	0	0	0	0	0	0	0	0	0	0	0	0	0	0	0	0	0	0	0	0	0
Anion	AA001	G013	C00048	Glyoxylate	72.9937	12.0533	0	0	0	0	0	0	0	0	0	0	0	0	0	0	0	0	0	0	0	0	0	0	0	0	0	0	0	0	0	0	0	0	0	0	0	0	0	0	0	0	0	0	0
Anion	AA002	P024	C00163	Propionate	73.0304	12.4878	816.696	235.213	430.114	205.708	1847.49	621.275	311.529	2228.96	112.912	1182.27	585.706	271.498	439.42	1483.77	1028.2	353.376	5888.78	2196.67	1330.25	4712.11	379.817	748.702	363.977	784.278	1269.23	244.312	782.268	1634.21	727.971	68.0821	1376.19	401.409	1346.57	734.57	2334.48	140.234	1565.21	3631.85	1354.78	983.291	1448.95	11.6677	318.64
Anion	AA003	G012	C00160	Glycolate	75.0093	11.5858	0	0	0	0	0	0	0	19.7812	0	0	0	0	0	0	29.3453	0	0	0	33.1315	58.6973	0	0	0	0	0	0	0	0	0	0	0	0	0	0	0	0	0	0	0	0	0	32.826	0
Anion	AA004	C093	C01771	Crotonate	85.0299	13.1458	0	0	0	0	4.70387	0	0	0	0	5.32218	5.12294	0	0	0	10.8771	0	29.0928	0	0	0	10.5906	0	0	0	0	0	10.0064	8.79372	7.65148	0	0	0	0	0	0	0	0	25.9781	0	16.6485	13.1664	0	0
Anion	AA005	P027	C00022	Pyruvate	87.0094	11.44	68.1458	27.7913	12.8522	17.0163	62.1463	11.1454	37.1366	252.16	57.5754	16.6669	0	0	21.7707	52.9433	43.265	62.309	130.317	87.1633	221.343	371.617	22.5102	14.2773	19.845	63.79	51.3335	396.36	36.5289	48.582	22.3191	27.0804	549.14	128.503	740.231	40.4002	71.1175	33.4998	394.211	56.9081	122.373	42.9999	27.6921	278.701	55.6058
Anion	AA006	B006	C00246	Butyrate	87.0454	13.4862	169.856	44.5582	57.3564	37.7568	216.993	102.54	112.256	216.33	16.2184	243.127	94.2041	39.8344	45.5005	217.94	282.091	48.3661	2253.16	496.76	211.931	138.251	110.923	130.561	82.6535	187.004	236.937	15.206	244.019	177.422	176.948	44.0406	94.6051	35.6192	715.778	88.7491	321.17	11.424	197.251	1579.44	146.531	280.084	259.209	5.3767	55.8589
Anion	AA007
Anion	AA008	L005	C00186	Lactate	89.0251	12.5801	262.272	160.275	83.1483	83.9151	264.803	133.808	165.848	7205.83	124.226	165.953	168.026	58.1681	67.452	215.125	139.513	251.84	377.369	158.594	791.495	2038.83	247.724	95.5453	116.034	197.164	160.061	1332.44	118.413	267.74	68.2654	95.9086	5083.39	840.091	3910.05	90.9474	347.826	160.347	4086.53	496.109	303.732	59.6108	60.8814	1450.49	164.26
Anion	AA009	H110	C01013	3-Hydroxypropionate	89.025	12.8974	0	0	0	18.7004	0	0	0	0	0	0	0	6.85117	8.04415	0	0	4.5883	0	0	0	0	0	0	0	0	0	0	0	0	0	0	0	0	0	0	0	0	0	0	0	0	0	0	0
Anion	AA010	M135	C11145	Methanesulfonate	94.9817	10.6053	0	0	0	0	0	0	0	0	0	0	0	0	0	0	0	0	0	0	0	0	0	0	0	0	0	0	0	0	0	0	0	0	0	0	0	0	0	0	0	0	0	0	0
Anion	AA011	T016	C08279	Tiglate	99.0455	13.6611	0	0	0	0	0	0	0	0	0	0	0	0	0	0	0	0	0	0	0	0	0	0	0	0	0	0	0	0	0	0	0	0	0	0	0	0	0	0	0	0	0	0	0
Anion	AA012	O001	C00109	2-Oxobutyrate	101.025	12.4491	0	0	0	0	0	0	0	2.97359	0	0	0	0	0	0	0	0	0	0	0	0	0	0	0	0	0	0	0	0	0	0	0	0	0	0	0	0	0	0	0	0	0	0	0
Anion	AA013	V002	C00803	Pentanoate	101.062	14.1412	0	0	0	0	0	0	0	0	0	0	0	0	0	0	0	0	0	0	0	0	0	0	0	0	0	0	0	0	0	0	0	0	0	0	0	0	0	0	0	0	0	0	0
Anion	AA014	I018	C08262	3-Methylbutanoate	101.062	14.2858	0	0	0	0	0	0	0	0	0	0	0	0	0	0	0	0	0	0	0	0	0	0	0	0	0	0	0	0	0	0	0	0	0	0	0	0	0	0	0	0	0	0	0
Anion	AA015	M012	C00383	Malonate	103.004	9.00117	1.28412	0.74247	0.77193	0.99977	1.71194	0	1.00047	1.8059	0.930067	0	1.45391	0.780625	0.855925	1.6635	1.34254	0.749587	3.03027	1.86614	2.33027	3.49827	1.52047	1.51013	0	1.94521	2.32923	1.54769	0.875189	5.30909	1.43095	1.14565	2.03614	0.626769	4.41545	1.10882	3.5712	0.8145	1.97869	3.71201	1.83484	1.76327	1.63527	0.813132	1.61196
Anion	AA016	H022	C01089	3-Hydroxybutyrate	103.04	13.8493	11.0418	6.46749	3.27591	6.65551	4.10749	6.12729	6.1257	16.8962	6.30292	7.52509	4.96364	5.35569	7.38793	9.97752	10.3667	8.51318	35.4136	9.23199	16.5577	31.0196	9.0302	7.0635	5.67084	8.91573	12.9579	26.7424	5.38327	16.2743	5.16458	4.70566	16.9668	7.21046	19.4723	15.0191	20.9698	9.98107	12.0096	24.0528	14.6465	15.575	10.0367	11.4331	7.41368
Anion	AA017	H026	-	2-Hydroxyisobutyrate	103.04	13.4625	0	0	0	0	0	0	0	0	0	0	0	0	0	0	0	0	0	0	0	0	0	0	0	0	0	0	0	0	0	0	0	0	0	0	0	0	0	0	0	0	0	0	0
Anion	AA018	H023	C05984	2-Hydroxybutyrate	103.041	13.5961	0	0	0	0	0	0	0	0	0	0	0	0	0	0	0	0	0	0	0	0	0	0	0	0	0	0	0	0	0	0	0	0	0	0	0	0	0	0	0	0	0	0	0
Anion	AA019	M163	C03173	(Methylthio)acetate	105.002	12.795	0	0	0	0	0	0	0	0	0	0	0	0	0	0	0	0	0	0	0	0	0	0	0	0	0	0	0	0	0	0	0	0	0	0	0	0	0	0	0	0	0	0	0
Anion	AA020	G027	C00258	Glycerate	105.02	13.0176	0	0	0	0	0	0	0	0	0	0	0	0	0	0	0	0	0	0	0	0	0	0	0	0	0	0	0	0	0	0	0	0	0	0	0	0	0	0	0	0	0	0	0
Anion	AA021	P112	C05942	Pyrrole-2-carboxylate	110.026	13.0922	0	0	0	0	0	0	0	0	0	0	0	0	0	0	0	0	0	0	0	0	0	0	0	0	0	0	0	0	0	0	0	0	0	0	0	0	0	0	0	0	0	0	0
Anion	AA022	M062	C02704	Methyl sulfate	110.976	10.4698	0	0	0	0	0	0	0	0	0	0	0	0	0	0	0	0	0	0	0	0	0	0	0	0	0	0	0	0	0	0	0	0	0	0	0	0	0	0	0	0	0	0	0
Anion	AA023	F020	C01546	2-Furoate	111.01	12.9942	0	0	0	0	0	0	0	0	0	0	0	0	0	0	0	0	0	0	4.06825	0	0	0	0	0	0	0	0	0	0	0	0	0	0	0	0	0	0	0	0	0	0	0	0
Anion	AA024
Anion	AA025	F005	C00122	Fumarate	115.005	9.37333	0.753676	0	0	0.651039	0.706512	0	1.29645	0	0	1.16856	1.26964	0	0	0	0	0	0	0	1.46926	3.23153	0.864762	0	0	0	0	1.6887	0	0	0	0	2.7058	0	0	0	0	0	1.54763	2.21417	0	0	0	3.82568	0
Anion	AA026	M006	C00141	2-Oxoisopentanoate	115.04	13.1583	0	0	0	0.441622	0	0	0	0	0.597801	0.358143	0	0	0	0	0.711562	1.10462	0	0	0	0	0.523522	0	0	0	1.01598	1.64974	0	0	0	0.818249	0	0.714063	2.13507	0	0	0	1.1339	0	0	0	0.79214	0	0
Anion	AA027	L014	-	4-Oxopentanoate	115.04	13.6061	0	0	0	0	0	0	0	0	0	0	0	0	0.724917	0	0	0	0	0	6.53535	0	0	0	0	0	0	0	0	0	0	0	0	0	0	0	0	0	0	0	0	0	0	0	0
Anion	AA028	C035	C01585	Hexanoate	115.077	14.6518	5.06009	1.58313	1.94363	1.43225	1.91468	1.7811	3.55108	7.77905	1.94939	5.24816	3.60574	7.62477	6.3332	2.2281	21.1099	2.50298	4.93348	12.9401	2.41729	0	20.7614	2.17437	3.77073	6.74712	17.1932	0	5.85343	2.82886	12.3974	2.11801	3.94815	1.27852	1.94118	2.60935	5.2044	1.73406	12.1694	90.4201	3.77787	1.93027	12.1251	1.0625	5.40819
Anion	AA029	S004	C00042	Succinate	117.02	9.75564	16.6349	7.05464	17.1061	39.2738	22.7736	18.1845	18.5827	425.087	12.1377	30.1848	10.8841	14.894	11.014	38.7816	13.0807	27.9787	22.0983	20.4748	46.7881	322.802	17.1418	9.78658	41.2676	27.7521	19.9849	114.279	37.7808	42.946	17.9188	7.59173	138.793	61.1859	25.4379	26.3645	51.2513	24.1094	166.191	138.103	26.4074	42.3261	36.8193	259.66	10.0477
Anion	AA030	H038	-	2-Hydroxypentanoate	117.056	14.2128	2.36068	0.811552	1.37144	1.28168	2.24153	0.893782	0.980533	9.89126	1.07544	2.00688	1.2503	0.967118	0.994208	4.13953	2.38318	2.20529	2.87575	2.70742	4.20788	15.7413	2.34046	1.32785	1.13758	1.51888	3.31173	2.72781	2.27597	3.90848	4.65492	0.73664	6.85298	1.25617	4.90596	3.21192	4.52696	1.54306	10.5795	6.73141	3.22906	2.46564	3.40004	2.72503	2.02057
Anion	AA031	B002	C00180	Benzoate	121.031	13.511	0	0	0	0	0	0	0	0	0	0	0	0	0	0	0	0	0	0	0	0	0	0	0	0	0	0	0	0	0	0	0	0	0	0	0	0	0	0	0	0	0	0	0
Anion	AA032	N004	C00253	Nicotinate	122.027	13.4539	0	2.3905	0	0	0	0	1.69326	0	2.46322	0	3.35647	0	0	0	3.42214	0	7.26214	13.4258	0	0	0	3.55155	0	6.65324	0	0	0	8.69213	2.02855	0	0	2.91537	0	0	5.45241	0	7.06851	20.9273	0	0	0	0	0
Anion	AA033	A057	C03782	1-Aminoethylphosphonate	124.018	16.1147	0	0	0	0	0	0	0	0	0	0	0	0	0	0	0	0	0	0	0	0	0	0	0	0	0	0	0	0	0	0	0	0	0	0	0	0	0	0	0	0	0	0	0
Anion	AA034	A056	C03557	2-Aminoethylphosphonate	124.018	16.7733	0	0	0	0	0	0	0	0	0	0	0	0	0	0	0	0	0	0	0	0	0	0	0	0	0	0	0	0	0	0	0	0	0	0	0	0	0	0	0	0	0	0	0
Anion	AA035	I041	C05123	Isethionate	124.993	12.091	1.28493	1.39461	0	0.350704	0.47381	0	0.526409	0	0	0.475078	0	0.503237	0	2.47572	0	3.69911	0	0	0.908472	1.73522	0.425697	0.58351	0	0.8998	0.589841	4.88377	0	0.812263	0	0.291149	0.614466	1.32908	1.12425	0.317046	0.944414	0.561265	1.09547	1.56278	0.519227	0.706274	0.570902	1.57741	0
Anion	AA036	B035	C00813	Barbiturate	127.015	13.598	0	0	0	0	0	0	0	0	0	0	0	0	0	0	0	0	0	0	0	0	0	0	0	0	0	0	0	0	0	0	0	0	0	0	0	0	0	0	0	0	0	0	0
Anion	AA037
Anion	AA038	P073	C01879	5-Oxoproline	128.036	13.862	36.8257	4.73486	1.87928	4.81467	3.42637	3.27554	6.10952	15.06	10.7044	5.08801	7.08654	2.5504	4.99123	5.8442	9.32084	11.1962	7.39314	7.74061	32.0569	41.5148	3.95733	5.73883	3.49084	12.6412	7.8441	23.5037	2.73233	18.2659	4.82521	2.26156	20.0423	5.42111	9.50339	4.79015	33.0903	14.5034	30.9063	45.085	11.9674	7.07726	7.17813	21.3768	2.32227
Anion	AA039	I013	C00490	Itaconate	129.02	10.0278	0	0	0	0	0	0	0	0	0	0	0	0	0	0	0	0	0	0	0	0	0	0	0	0	0	0	0	0	0	0	0	0	0	0	0	0	0	0	0	0	0	0	0
Anion	AA040	C036	C02226	Citraconate	129.02	10.4892	0	0	0	0	0	0	0	0.67233	0	0	0	0	0.0529412	0	0.330767	0	0	0	0	0	0	0	0	0	0	0	0	0	0	0	0.577568	0	0	0	0	0	0.188872	0	0	0	0	0	0
Anion	AA041	M007	C00233	4-Methyl-2-oxopentanoate	129.054	13.8258	1.87449	0.639121	0.806519	0.880425	0.571634	1.02201	0.896679	2.06193	1.19224	1.07468	1.07239	0.849807	0.71025	0.836568	1.43273	1.48294	2.40926	2.17596	2.35421	3.36335	1.17151	0.681805	0.66129	1.88146	2.26343	3.30883	1.46958	2.12221	0.660234	0.797631	2.7961	1.24071	2.94347	1.23134	1.64469	1.19979	2.95892	5.40822	1.66911	1.78156	1.24102	1.85891	1.04957
Anion	AA042	A092	C02129	4-Acetylbutyrate	129.056	14.4305	0	0	0	0	0	0	0	0	0	0	0	0	0	0	0	0	0	0	0	0	0	0	0	0	0	0	0	0	0	0	0	0	0	0	0	0	0	0	0	0	0	0	0
Anion	AA043	O014	-	4-Oxohexanoate	129.056	14.2636	0	0	0	0	0	0	0	0	0	0	0	0	0	0	0	0	0	0	0	0	0	0	0	0	0	0	0	0	0	0	0	0	0	0	0	0	0	0	0	0	0	0	0
Anion	AA044	H031	C17714	Heptanoate	129.092	15.1224	0.508185	0.470218	0	0	0	0.461027	0.468122	0	0.31125	0	0.342573	0.421188	0.325682	0	0.43519	0	0	1.31989	0	0	0.476593	0	0.205532	0	0	0	0.329349	0	0.68512	0.308944	0	0	0	0	0	0.402432	1.0175	0	0.488833	0.550558	0.761731	0	0.449537
Anion	AA045	A138	C01073	N-Acetyl-beta-alanine	130.051	14.6792	1.22388	0	0.325035	0	0	0	0	2.49128	0	0	0	0	0	0	0	0	0	0	0	1.67701	0	0	0	0	0	2.01795	0	0	0.775465	0	0	0	0	0.640101	2.64854	1.01751	2.85383	3.39446	0	0	0	1.34174	0
Anion	AA046	G036	C00489	Glutarate	131.037	10.5121	0	0	0	0	0	0	0	1.17713	0	0	0	0	0	0	0.764295	0	0	0	0	0	0	0	0	0	0	0	0	0	0.559435	0	0.84482	0	0	0.753349	0	0	0	0	0.832188	0.326337	0	0	0
Anion	AA047	U010	C02642	3-Ureidopropionate	131.047	14.1675	0	0	0	0	0	0	0	0	0	0	0	0	0	0	0	0	0	0	0	0	0	0	0	0	0	0	0	0	0	0	0	0	0	0	0	0	0	0	0	0	0	0	0
Anion	AA048	H061	C06103	6-Hydroxyhexanoate	131.072	15.2269	0	0	0	0	0	0	0	0	0	0	0	0	0	0	0	0	0	0	0	0	0	0	0	0	0	0	0	0	0	0	0	0	0	0	0	0	0	0	0	0	0	0	0
Anion	AA049	H091	C03264	2-Hydroxy-4-methylpentanoate	131.072	14.8036	2.02538	0.419506	2.28179	0.803744	0.791568	0.969905	0.749306	4.34251	1.15279	1.29807	1.08932	1.46	0.762601	2.26625	3.10766	2.50035	2.9798	2.44996	4.16196	7.98364	0.76746	1.02165	0.939619	1.02652	2.03095	3.24953	2.17078	3.53676	1.7756	0	6.1245	0	1.83995	3.50752	4.37407	0.685392	9.04848	15.2376	2.89283	3.10873	3.42241	1.17353	1.07937
Anion	AA050	M002	C00711	Malate	133.015	9.70281	4.55157	4.53032	2.06097	4.90604	3.32341	3.44695	6.91121	26.8328	2.72949	5.40938	4.32398	2.10628	2.34258	3.35921	3.24691	3.63089	3.4272	4.02796	8.53946	26.9338	5.85779	1.50216	3.6488	5.47483	3.35983	18.1712	3.16407	7.73115	3.10126	4.16096	21.4614	4.87436	7.58991	1.25543	3.97777	4.55093	10.1796	16.9317	2.83454	1.4422	1.33125	35.5936	3.09103
Anion	AA051
Anion	AA052	H020	C00805	o-Hydroxybenzoate	137.025	13.0513	0	0	0	0	0	0	0	0	0	0	0	0	0	0	0	0	0	0	0	0	0	0	0	0	0	0	0	0	0	0	0	0	0	0	0	0	0	0	0	0	0	0	0
Anion	AA053	H019	C00587	m-Hydroxybenzoate	137.026	14.2132	0	0	0	0	0	0	0	0	0	0	0	0	0	0	0	0	0	0	0	0	0	0	0	0	0	0	0	0	0	0	0	0	0	0	0	0	0	0	0	0	0	0	0
Anion	AA054	H005	C00156	p-Hydroxybenzoate	137.025	14.0288	0	0	0	0	0	0	0	0	0	0	0	0	0	0	0	0	0	0	0	0	0	0	0	0	0	0	0	0	0	0	0	0	0	0	0	0	0	0	0	0	0	0	0
Anion	AA055	P082	C05682	Phosphonoacetate	138.981	9.9647	0	0	0	0	0	0	0	0	0	0	0	0	0	0	0	0	0	0	0	0	0	0	0	1.24154	0	0	0	0	0	0	0.706454	0	0	0	0	0	0	0	0	0	0	0.855955	0
Anion	AA056
Anion	AA057	C002	C00169	Carbamoylphosphate	139.975	10.2473	0	0	0	0	0	0	0	0	0	0	0	0	0	0	0	0	0	0	0	0	0	0	0	0	0	0	0	0	0	0	0	0	0	0	0	0	0	0	0	0	0	0	0
Anion	AA058	E009	C00346	Ethanolamine phosphate	140.013	16.2895	1.84874	29.0911	25.8702	5.65489	2.62873	47.2687	34.0361	63.3801	20.6255	46.3001	11.033	3.43003	8.68886	119.307	0	227.143	116.13	74.7302	78.6028	277.203	25.4922	39.1827	22.154	0	8.67771	637.278	69.1516	0	8.36644	49.5668	0	79.883	294.888	76.8599	141.96	149.852	80.0492	0	154.479	40.7359	1.34893	266.87	35.36
Anion	AA059	T037	C02595	2-Thiopheneacetate	141.003	13.9029	0	0	0	0	0	0	0	0	0	0	0	0	0	0	0	0	0	0	0	0	0	0	0	0	0	0	0	0	0	0	0	0	0	0	0	0	0	0	0	0	0	0	0
Anion	AA060
Anion	AA061	C037	C06423	Octanoate	143.109	15.6374	0.58741	0.926862	0.507827	0.51367	0.444769	0.474117	0	0	0.777528	2.088	1.01419	0.638588	0.681895	0	1.17144	0.431483	0	4.62453	0.982018	0	0.927996	1.01591	0.901521	0	1.03735	0	0.496484	1.12257	0.865541	0.76064	8.38684	0.456858	0.971708	0.607205	0	0.541319	0	0	0	1.22704	1.18209	0	0.741598
Anion	AA062	O002	C00026	2-Oxoglutarate	145.015	9.68802	0	0	0	0	0	0	0	0	0	0	0	0	0	0	0	0	0	0	0	0	0	0	0	0	0	8.80023	0	0	0	0	10.8963	0	0	0	0	0	7.58403	0	0	0	0	25.4604	0
Anion	AA063	A076	C06104	Adipate	145.051	10.9066	0	0	0	0	0	0	0	0	0	0	0	0	0	0.644879	0	0	0	0	0	0	0	0	0.153756	0.562676	0.40204	0	0	0.950884	0	0	0.828452	0	1.23503	0	1.33902	0	0	0.78162	0	0.878693	0	0	0
Anion	AA064	M009	C03618	threo-beta-methylaspartate	146.047	14.8309	0	0	0	0	0	0	0	0	0	0	0	0	0	0	0	0	0	0	0	0	0	0	0	0	0	0	0	0	0	0	0	0	0	0	0	0	0	0	0	0	0	0	0
Anion	AA065	M095	C01180	4-Methylthio-2-oxobutyrate	147.016	13.595	0	0	0	0	0	0	0	0	0	0	0	0	0	0	0	0	0	0	0	0	0	0	0	0	0	0	0	0	0	0	0	0	0	0	0	0	0	0	0	0	0	0	0
Anion	AA066	H196	C02630	2-Hydroxyglutarate	147.031	10.5513	1.2656	0.716232	0.871381	0.914802	0.808809	0.794043	0.971506	5.86375	2.02731	1.25563	1.69668	2.53839	1.24276	0	1.99636	0.98432	0	1.32369	4.0032	0	2.03746	2.0883	2.16579	1.13133	2.34638	0	1.92352	3.04765	3.80243	0.39773	10.3957	1.42894	0	1.65522	3.46029	2.844	8.81084	6.83143	3.46366	4.33525	3.33967	0	1.71547
Anion	AA067	C101	C02614	Citramalate	147.03	10.2696	0	0	0	0	0	0	0	0	0	0	0	0	0	0	0	0	0	0	0	0	0	0	0	0	0	0	0	0	0	0	0	0	0	0	0	0	0	0	0	0	0	0	0
Anion	AA068	C016	C00423	trans-Cinnamate	147.046	14.7531	0	0	0	0	0	0	0	0	0	0	0	0	0	0	0	0	0	0	0	0	0	0	0	0	0	0	0	0	0	0	0	0	0	0	0	0	0	0	0	0	0	0	0
Anion	AA069	T023	C00898	Tartrate	149.01	9.6219	0	0	0	0	0	0	0	0	0	0	0	0	0	0	0	0	0	0	0	0	0	0	0	0	0	5.14593	0	0	0	0	0	0	0	0	0	0	0	0	0	0	0	0	0
Anion	AA070	B041	C02137	Benzoylformate	149.026	13.5405	0	0	0	0	0	0	0	0	0	0	0	0	0	0	0	0	0	0	0	0	0	0	0	0	0	0	0	0	0	0	0	0	0	0	0	0	0	0	0	0	0	0	0
Anion	AA071
Anion	AA072	P109	C05629	3-Phenylpropionate	149.062	14.8778	7.31823	3.53147	5.55259	4.02801	4.14915	3.34312	8.83394	7.10441	4.03566	7.55655	7.65783	12.0704	11.745	5.19895	18.2514	4.26212	0	8.68545	7.68501	0	31.0126	8.12048	6.6418	10.3581	19.9355	0	5.61176	5.84279	22.4412	5.46339	7.57454	4.11172	0	5.49619	9.63612	4.21328	6.95069	120.339	5.42648	5.12613	14.0763	0	11.8893
Anion	AA073
Anion	AA074
Anion	AA075	H006	C00642	p-Hydroxyphenylacetate	151.042	14.9459	129.731	38.4963	17.6	0	38.5487	34.8651	35.6302	0	0	52.1441	35.0991	0	24.217	81.3833	61.3709	0	166.811	214.332	85.1622	0	0	56.3958	18.1433	38.3655	31.2668	0	56.5879	66.1125	43.2736	0	0	0	0	49.0326	86.2959	0	17.9176	317.308	78.0002	42.1661	43.7979	0	10.1742
Anion	AA076
Anion	AA077	C015	C00606	Cysteine sulfinate	152.003	13.8163	0	0	0	0	0	0	0	0	0	0	0	0	0	0	0	0	0	0	0	0	0	0	0	0	0	0	0	0	0	0	0	0	0	0	0	0	0	0	0	0	0	0	0
Anion	AA078	D040	C00628	2,5-Dihydroxybenzoate	153.019	13.936	0	0	1.10891	1.7595	1.12134	0	0	7.34311	2.39382	0	0	0	0	0	1.52624	0	0	0	0	0	0	1.5216	0.708043	0	0	0	0	4.52662	0.918411	0.88247	2.82389	0	8.97607	0	0	0	0	0	0	2.83209	3.77993	0	2.48833
Anion	AA079	O006	C00295	Orotate	155.011	13.4218	0	0	0	0	0	0	0	0	0.717702	0	0	0	0	0	0	0	0	0	0	0	0	0	0	0	0	0	0	0	0	0	0	0	0	0	0	0	0	2.38477	0	0	0	0	0
Anion	AA080	D144	C03030	2,4-Dihydroxypyrimidine-5-carboxylate	155.011	13.7294	0	0	0	0	0	0	0	0	0	0	0	0	0	0	0	0	0	0	0	0	0	0	0	0	0	0	0	0	0	0	0	0	0	0	0	0	0	0	0	0	0	0	0
Anion	AA081	D029	C00337	Dihydroorotate	157.026	13.9951	0	0	0	0	0	0	0	0	0	0	0	0	0	0	0	0	0	0	0	0	0	0	0	0	0	0	0	0	0	0	0	0	0	0	0	0	0	0	0	0	0	0	0
Anion	AA082	O024	-	2-Oxooctanoate	157.088	14.8636	0	0	0	0	0	0	0	0	0	0	0	0	0	0	0	0	0	0	0	0	0	0	0	0	0	0	0	0	0	0	0	0	0	0	0	0	0	0	0	0	0	0	0
Anion	AA083	P069	C01601	Pelargonate	157.125	16.108	0	0	0	0	0	0	0	0	0	0	0	0	0.209396	0	0	0	0	0	0	0	0.249852	0	0.269101	0	0	0	0	0	0.349424	0	0	0	0	0	0	0	0	0	0	0	0	0	0.399826
Anion	AA084	K009	C00322	2-Oxoadipate	159.031	10.2922	0	0	0	0	0	0	0	0	0	0	0	0	0	0	0	0	0	0	0	0	0	0	0	0	0	0	0	0	0	0	0	0	0	0	0	0	0	0	0	0	0	0	0
Anion	AA085	P063	C02656	Pimelate	159.067	11.2439	0	0	0	0	0	0	0	0	0	0	0	0	0	0	0.210167	0	0	0	0	0	0	0	0	0	0	0	0	0	0	0	0	0	0	0	0	0	0	0	0	0	0	0	0
Anion	AA086	H035	-	2-Hydroxyoctanoate	159.104	15.8266	0	0	0	0	0	0	0	0	0	0	0	0	0	0	0	0	0	0	0	0	0	0	0	0	0	0	0	0	0	0	0	0	0	0	0	0	0	0	0	0	0	0	0
Anion	AA087	F022	C01044	N-Formylaspartate	160.027	10.3612	0	0	0	0	0	0	0	0	0	0	0	0	0	0	0	0	0	0	0	0	0	0	0	0	0	0	0	0	0	0	0	0	0	0	0	0	0	0	0	0	0	0	0
Anion	AA088	H084	C03761	3-Hydroxy-3-methylglutarate	161.048	10.7459	0.279343	0	0	0	0	0	0	0.234239	0	0	0	0	0	0	0	0	0	0	0	0	0	0	0	0	0	0	0	0	0	0	0	0	0	0	0.453514	0	0.565955	0.458119	0	0	0	0.396558	0
Anion	AA089	C039	C01772	o-Coumarate	163.041	15.0645	0	0	0	0	0	0	0	0	0	0	0	0	0	0	0	0	0	0	0	0	0	0	0	0	0	0	0	0	0	0	0	0	0	0	0	0	0	0	0	0	0	0	0
Anion	AA090	C024	C00811	p-Coumarate	163.041	15.02	0	0	0	0	0	0	0	0	0	0	0	0	0	0	0	0	0	0	0	0	0	0	0	0	0	0	0	0	0	0	0	0	0	0	0	0	0	0	0	0	0	0	0
Anion	AA091	P022	C00166	Phenylpyruvate	163.042	14.2815	0	0	0	0	0	0	0	0	0	0	0	0	0	0	0	0	0	0	0	0	0	0	0	0	0	0	0	0	0	0	0	0	0	0	0	0	0	0	0	0	0	0	0
Anion	AA092
Anion	AA093	T100	C06337	Terephthalate	165.02	10.5074	0	0	0	0	0	0	0	0	0	0	0	0	0.178272	0	0	0	0	0	0	0	0	0	0	0	0	0	0	0	0	0	0	0	0	0	0	0	0	0	0	0	0	0	0
Anion	AA094	P080	C01606	Phthalate	165.02	10.8508	0	0	0	0	0	0	0	0	0	0	0	0	0	0	0	0	0	0	0	0	0	0	0	0	0	0	0	0	0	0	0.256813	0	0	0	0	0	0	0	0	0	0	0	0
Anion	AA095	P072	C01198	3-(2-Hydroxyphenyl)propionate	165.057	15.2538	0	0	0	0	0	0	0	0	0	0	0	0	0	0	0	0	0	0	0	0	0	0	0	0	0	0	0	0	0	0	0	0	0	0	0	0	0	0	0	0	0	0	0
Anion	AA096	H066	C01744	3-(4-Hydroxyphenyl)propionate	165.058	15.5755	12.0374	3.12918	4.50142	0	11.0656	2.75696	0	10.2077	0	12.269	0	3.38875	8.05953	11.1048	20.4715	0	13.9737	17.9039	4.22827	0	4.84556	5.75405	3.82152	6.83135	12.0262	0	8.84063	9.68999	6.80249	0	0	0	0	16.6064	7.75631	0	7.23865	65.1542	0	4.80963	16.8198	0	5.19808
Anion	AA097	P111	C05607	3-Phenyllactate	165.057	15.0869	0	0	0	0	0	0	0	0	0	0	0	0	0	0	0	0	0	0	0	0	0	0	0	0	0	0	0	0	0	0	0	0	0	0	0	0	0	0	0	0	0	0	0
Anion	AA098	P094	C03722	2,3-Pyridinedicarboxylate	166.016	10.7149	0	0	0	0	0	0	0	0	0	0	0	0	0	0	0	0	0	0	0	0	0	0	0	0	0	0	0	0	0	0	0	0	0	0	0	0	0	0	0	0	0	0	0
Anion	AA099	P007	C00074	PEP	166.977	9.74684	1.87983	0.660574	0	0.827829	0.585173	0	1.03395	1.60349	3.9018	0.964803	0.870862	0	0	1.40113	1.43938	1.01569	0	6.52592	6.94302	2.67173	0	1.85946	0.88437	7.7229	0	5.1213	0.584308	10.7851	2.54939	0	5.21874	1.56933	3.71346	1.17945	12.8779	2.09394	2.98372	6.45476	2.18481	2.88253	2.30423	3.5156	1.15195
Anion	AA100	U015	C00366	Urate	167.023	14.6009	134.214	262.969	97.4708	89.1353	116.878	256.104	232.555	250.401	189.17	219.083	177.628	276.256	286.949	276.304	250.564	477.037	188.671	261.275	283.551	150.085	234.851	379.141	176.592	211.732	148.118	340.129	223.459	309.809	152.327	95.9239	191.725	106.452	672.72	113.387	607.275	283.208	114.489	77.2932	134.499	281.158	85.6065	917.681	344.382
Anion	AA101	H081	C11527	4-Hydroxymandelate	167.036	15.1314	0	0	0	0	0	0	0	0	0	0	0	0	0	0	0	0	0	0	0	0	0	0	0	0	0	0	0	0	0	0	0	0	0	0	0	0	0	0	0	0	0	0	0
Anion	AA102
Anion	AA103	C027	C00506	Cysteate	167.999	12.4393	0.563653	0.316646	0	0	0	0	0	0.441107	0.471215	0	0	0	0	0.41724	0.485018	0.576342	0.362412	0.402538	0	0.535848	0	0.515609	0	0	0.526126	1.11575	0	0	0	0	0.759744	0.450978	0.730644	0	0.575676	0	0.73991	0.50709	0	0	0	0	0
Anion	AA104	A131	C05672	2-Amino-3-phosphonopropionate	168.008	11.6004	0	0	0	0	0	0	0	0	0	0	0	0	0	0	0	0	0	0	0	0	0	0	0	0	0	0	0	0	0	0	0	0	0	0	0	0	0	0	0	0	0	0	0
Anion	AA105	D014	C00111	DHAP	168.992	11.6052	9.05764	7.07434	3.63563	13.1989	10.3357	6.9405	11.7476	29.4299	10.5936	9.58163	8.48321	3.89644	3.77335	14.5339	8.02061	9.84205	11.4909	18.8995	20.1316	29.8569	5.89234	6.27613	5.3153	19.6105	8.34538	37.7053	10.9532	18.6494	6.13134	5.09394	35.2807	10.8667	30.3318	7.37065	35.4987	7.43231	29.272	21.9154	20.0607	13.1822	13.0132	24.4179	10.8548
Anion	AA106	G030	C00093	Glycerophosphate	171.008	11.8478	6.15641	10.6559	5.71863	11.9938	5.34375	8.3385	8.71948	7.1245	9.28757	11.2502	4.61622	5.92758	3.87101	9.17361	4.17104	3.86085	4.58115	4.48763	12.3846	78.9024	7.57182	2.94515	4.8865	24.0877	8.64261	83.2785	14.47	18.0377	2.38606	11.0426	12.2214	10.2071	28.759	5.38597	8.8651	13.8818	12.3229	20.8628	9.15238	14.5164	8.31595	31.1035	10.0389
Anion	AA107	D059	C01571	Decanoate	171.14	16.6181	0	0	0	0	0	0	0	0	0.315033	0	0.233047	0	0	0	0	0	0	0	0	0	0.192291	0	0.244377	0	0	0	0	0	0.0996052	0	0.79145	0	0	0	0	0	0	0	0	0	0.29087	0	0
Anion	AA108
Anion	AA109	Q002	C06325	2-Quinolinecarboxylate	172.042	14.9443	0	0	0	0	0	0	0	0	0	0	0	0	0	0	0	0	0	0	0	0	0	0	0	0	0	0	0	0	0	0	0	0	0	0	0	0	0	0	0	0	0	0	0
Anion	AA110	A145	C02710	N-Acetylleucine	172.099	16.362	0	0	0	0	0	0	0	0	0	0	0	0	0	0	0	0	0	0	0	0	0	0	0	0	0	0.447168	0	0	0	0	0.360212	0	0	0	0.694301	0	0	0.549304	0	0	0	0	0
Anion	AA111	P033	C02734	Phenyl phosphate	173.002	11.5486	0	0	0	0	0	0	0	0	0	0	0	0	0	0	0	0	0	0	0	0	0	0	0	0	0	0	0	0	0	0	0	0	0	0	0	0	0	0	0	0	0	0	0
Anion	AA112	A030	C00417	cis-Aconitate	173.011	9.2386	0.312146	0.192104	0.177659	0.473349	0.170877	0.277026	0.224749	5.5927	0.374369	0.275118	0.367499	0.185994	0.135243	0.336964	0	0.250827	0.285019	0.317474	0.247685	2.75794	0.41652	0.296898	0.171425	0.382102	0	4.16921	0.461477	0.360605	0	0.523085	0.433918	0.418017	0.843236	0.147995	0.659108	0.328347	0.181534	0	0.665064	0.484429	0	1.52429	0.553748
Anion	AA113	A117	C02341	trans-Aconitate	173.01	8.98194	0	0	0	0	0	0	0	0	0	0	0	0	0	0	0	0	0	0	0	0	0	0	0	0	0	0.651888	0	0	0	0	0	0	0	0	0	0	0	0	0	0	0	0	0
Anion	AA114	S012	C00493	Shikimate	173.047	15.8878	0	0	0	0	0	0	0	0	0	0	0	0	0	0	0	0	0	0	0	0	0	0	0	0	0	0	0	0	0	0	0	0	0	0	0	0	0	0	0	0	0	0	0
Anion	AA115	A142	C01042	N-Acetylaspartate	174.042	10.9558	2.63036	1.81782	0.543127	1.20483	0.856938	1.92728	1.71124	5.08693	2.25356	3.26531	1.73623	0.794993	0.651614	1.55821	2.62937	2.55493	2.61497	3.50845	3.00289	8.66417	1.34036	1.15099	1.11219	2.32782	2.88185	9.5391	3.13899	4.4615	1.57046	3.42745	5.6377	1.92387	7.56782	0.59105	5.10843	1.97176	5.8752	7.26227	2.21842	3.5168	1.20682	7.71897	1.58722
Anion	AA116	C025	C00438	Carbamoylaspartate	175.036	10.718	1.09412	0	0	0	0.296696	0	0.68948	0.602903	0.818042	0	0	0	0	0	0.504991	0	0	0.998538	0.753842	0	0	0	0	0.716552	0.802867	0	0.332647	1.10216	1.14913	0	5.28229	0	0	0.358119	0	0	0	1.62792	0.8855	3.28064	0	0.504198	0.651793
Anion	AA117	A139	C00499	Allantoate	175.049	14.9217	0	0	0	0	0	0	0	0	0	0	0	0	0	0	0	0	0	0	0	0	0	0	0	0	0	0	0	0	0	0	0	0	0	0	0	0	0	0	0	0	0	0	0
Anion	AA118	I048	C02504	2-Isopropylmalate	175.063	11.1865	0.385151	0.341723	0.203903	3.66959	1.33766	0.11461	0.522009	3.7045	1.42417	0.587224	0.768765	0.460397	0.540225	1.59968	0.675639	0.488034	1.07751	0.677512	0.663355	1.15673	0.301629	0.80147	0.63684	1.85129	1.17682	2.04562	0.28212	3.46877	0.819343	0.415431	6.7402	0.846241	3.68307	0.319589	2.13259	0.819584	1.89258	0.709882	0.652788	0.72736	0.772868	1.02674	0.855169
Anion	AA119	F034	C03145	N-Formylmethionine	176.04	15.0884	0	0	0	0	0	0	0	0	0	0	0	0	0	0	0	0	0	0	0	0	0	0	0	0	0	0	0	0	0	0	0	0	0	0	0	0	0	0	0	0	0	0	0
Anion	AA120
Anion	AA121	H065	C01586	Hippurate	178.052	15.418	0	0	0	0	0	0	0	0	0	0	0	0	0	0	0	0	0	0	0	0	0	0	0	0	0	0	0	0	0	0	0	0	0	0	0	0	0	0	0	0	0	0	0
Anion	AA122	H059	C05582	Homovanillate	181.053	15.7474	5.22443	0	1.9719	2.44601	3.26255	2.09535	0	6.23131	2.47248	5.88823	2.07287	0	2.44857	5.03075	12.0465	0	0	5.76789	11.2639	20.9743	0	4.47803	2.59609	0	6.60992	12.2645	5.27218	6.05135	4.86072	0	15.3976	0	9.0864	13.2746	16.3666	5.60933	12.2469	18.2946	6.27737	4.30679	6.80482	2.14299	4.30137
Anion	AA123	P079	C00847	4-Pyridoxate	182.048	14.9546	0	0	0	0.0856983	0	0	0	0	0	0	0	0	0	0	0	0	0	0.289359	0	0	0	0	0	0	0	0	0	0	0	0	0.21987	0	0	0	0	0	0	0	0	0	0	0	0
Anion	AA124
Anion	AA125	H096	C02703	Serine O-sulfate	183.994	12.5849	0	0	0	0	0	0	0	0	0	0	0	0	0	0	0	0	0	0	0	0	0	0	0	0	0	0	0	0	0	0	0	0	0	0	0	0	0	0	0	0	0	0	0
Anion	AA126	P060	C01005	O-Phosphoserine	184.002	11.7759	1.39393	0.327791	0	0	0	0	1.74108	0	0	0.433162	1.62688	0.309927	0.605536	0.945694	1.66857	0	3.29464	3.60608	1.74	0	0	1.6454	1.12248	1.6463	2.03925	0	0	7.21374	3.04502	0	0.77234	0	0.875044	0	1.32982	0	1.03049	23.8277	1.6974	1.68288	0.940342	0	0.606756
Anion	AA127	P028	C00197	3PG	184.987	9.91193	0	0	0	0	0	0	0	0	0	0	0	0	0	0	0	0	0	0	0	0	0	0	0	0	0	0	0	0	0	0	0	0	0	0	0	0	0	0	0	0	0	0	0
Anion	AA128	U012	C17715	Undecanoate	185.156	17.5235	0	0	0	0	0	0	0	0	0	0	0	0	0	0	0	0	0	0	0	0	0	0	0	0	0	0	0	0	0	0	0	0	0	0	0	0	0	0	0	0	0	0	0
Anion	AA129	A063	C08261	Azelate	187.099	11.8752	0.222469	0.262592	0	0.0766638	0	0.214251	0.238326	0.380144	0	0.2511	0.141535	0	0.10172	0.189976	0.113415	0.156481	0.606009	0.397276	0.293805	0	0	0.104157	0	0.109454	0	0.291995	0	0.414896	0.126233	0	0.382833	0.111655	0.199345	0	0.405426	0.170948	0.219107	0	0	0	0	0.120026	0
Anion	AA130	H077	C02774	10-Hydroxydecanoate	187.135	17.1257	0	0	0	0	0	0	0	0	0	0	0	0	0	0	0	0	0	0	0	0	0	0	0	0	0	0	0	0	0	0	0	0	0	0	0	0	0	0	0	0	0	0	0
Anion	AA131	A031	C00624	N-Acetylglutamate	188.058	11.3771	0.537919	0.325304	0.15547	0.218013	0.353569	0.28198	0.741557	0.793834	0.499369	0.526316	0.328257	0	0.384759	0.867547	0.432101	0.477441	0.832852	0.979697	0.700403	4.45979	0.175396	0.328605	0.302816	0.46348	0.44905	1.92687	0.305637	1.89479	0.863978	0.185021	2.77817	0.380836	0.614493	0.252111	1.30881	0.520897	2.65034	3.10341	0.740577	0.717816	0.431159	0	0.266539
Anion	AA132	C078	C05829	N-Carbamylglutamate	189.053	11.165	0	0	0	0	0	0	0	0	0	0	0	0	0	0	0	0	0	0	0	0	0	0	0	0	0	0	0	0	0	0	0	0	0	0	0	0	0	0	0	0	0	0	0
Anion	AA133	A065	C02712	N-Acetylmethionine	190.056	16.0694	0	0	0	0	0	0	0	0	0	0	0	0	0	0	0	0	0	0	0	0	0	0	0	0	0	0	0	0	0	0	0	0	0	0	0	0	0	0	0	0	0	0	0
Anion	AA134	I001	C00311	Isocitrate	191.021	9.21595	0.270723	0.232596	0	1.1406	0.285818	0	0.504895	3.00203	0.706359	0.691243	0.588731	0.392378	0.484689	0.662249	0.45173	0.587288	0	0	0	3.03164	0.476644	0	0	0	0	3.76745	0.534564	0.313737	0	0.878578	0.530642	0.392256	0	0.378797	0.379117	0.584969	0	0	1.1773	1.62395	0	0	0.832175
Anion	AA135	C005	C00158	Citrate	191.022	9.35861	9.42334	11.6616	6.87001	29.5316	5.46427	12.411	8.76862	611.873	21.453	13.1895	21.7851	8.6369	6.27348	9.18969	6.764	9.01944	15.2485	4.14051	8.23754	62.7448	23.681	7.55289	6.66885	13.4616	0.90456	72.4182	14.8931	1.46368	1.50622	29.3448	12.8788	12.2077	20.0237	8.62114	7.71501	8.75269	1.95264	1.07149	7.28067	0.70446	0.315617	44.2202	14.9161
Anion	AA136	Q004	C00296	Quinate	191.058	15.8079	0	0	0	0	0	0.762763	0	0	0	0	1.73952	0	1.04869	2.9576	10.5951	0	0	0	19.1266	7.70674	0.626368	1.82827	0	0	0	0	0	0	0	0	0	0	0	0	0	0	0	0	0	0	0	0	0
Anion	AA137	P058	C05598	Phenaceturate	192.068	15.8733	0	0	0	0	0	0	0	0	0	0	0	0	0	0	0	0	0	0	0	0	0	0	0	0	0	0	0	0	0	0	0	0	0	0	0	0	0	0	0	0	0	0	0
Anion	AA138	G004	C00191	Glucuronate	193.035	16.1077	0	0	0	2.5688	0	0.795494	0	0	0	0	0	0	0	0	0	1.13052	0	0	0	7.94941	0	0	0	0	0	2.72776	0	0	0	0	0	0	0	0	0	0	0	0	1.18189	0	0	0.962778	0
Anion	AA139	H074	C01494	trans-4-Hydroxy-3-methoxycinnamate	193.052	15.676	0	0	0	0	0	0	0	0	0	0	0	0	0	0	0	0	0	0	0	0	0	0	0	0	0	0	0	0	0	0	0	0	0	0	0	0	0	0	0	0	0	0	0
Anion	AA140	H028	C07588	o-Hydroxyhippurate	194.048	13.2457	0	0	0	0	0	0	0	0	0	0	0	0	0	0	0	0	0	0	0	0	0	0	0	0	0	0	0	0	0	0	0	0	0	0	0	0	0	0	0	0	0	0	0
Anion	AA141	G031	C00257	Gluconate	195.053	16.0139	0	0	0	0	0	0	0	0	0	0	0	0	0	0	0	0	0	0	0	0	0	0	0	0	0	0	0	0	0	0	0	0	0	0	0	0	0	0	0	0	0	0	0
Anion	AA142	S018	C10833	Syringate	197.048	15.454	0	0	0	0	0	0	0	0	0	0	0	0	0	0	0	0	0	0	0	0	0	0	0	0	0	0	0	0	0	0	0	0	0	0	0	0	0	0	0	0	0	0	0
Anion	AA143	H056	C05584	4-Hydroxy-3-methoxymandelate	197.048	15.9324	0	0	0	0	0	0	0	0	0	0	0	0	0	0	0	0	0	0	0	0	0	0	0	0	0	0	0	0	0	0	0	0	0	0	0	0	0	0	0	0	0	0	0
Anion	AA144	E003	C00279	E4P	199.001	-
Anion	AA145	L013	C02679	Dodecanoate	199.172	18.9031	0	0	0	0	0	0	0	0	0	0	0	0	0	0	0	0	0	0	0	0	0	0	0	0	0	0	0	0	0	0	0	0	0	0	0	0	0	0	0	0	0	0	0
Anion	AA146	C127	C05824	Cysteine S-sulfate	199.971	12.5964	0	0	0	0	0	0	0	0	0	0	0	0	0	0	0	0	0	0	0	0	0	0	0	0	0	0	0	0	0	0	0	0	0	0	0	0	0	0	0	0	0	0	0
Anion	AA147
Anion	AA148	S017	C08277	Sebacate	201.116	12.1835	0	0	0	0	0	0	0.209124	0	0	0.0645044	0.0660723	0	0	0	0.108859	0	0	0	0	0	0	0	0	0	0	0	0	0	0	0	0	0	0	0	0	0	0	0	0	9.68202	0	0	0
Anion	AA149	I025	C11284	3-Indolebutyrate	202.089	16.3622	0	0	0	0	0	0	0	0	0	0	0	0	0	0	0	0	0	0	0	0	0	0	0	0	0	0	0	0	0	0	0	0	0	0	0	0	0	0	0	0	0	0	0
Anion	AA150	X004	C02470	Xanthurenate	204.032	11.771	0	0	0	0	0	0	0	0	0	0	0	0	0	0	0	0	0	0	0	0	0	0	0	0	0	0	0	0	0	0	0	0	0	0	0	0	0	0	0	0	0	0	0
Anion	AA151
Anion	AA152
Anion	AA153
Anion	AA154	A067	C03519	N-Acetylphenylalanine	206.084	16.5059	0	0.179039	0	0	0	0	0	0	0.133092	0	0	0	0	0	0	0	0	0	0	0	0	0	0	0	0	0	0	0	0	0	0.298568	0	0	0	0.631404	0	0	0	0	0	0	0	0
Anion	AA155	B005	C09816	Benzylsuccinate	207.068	11.7091	0	0	0	0	0	0	0	0	0	0	0	0	0	0	0	0	0	0	0	0	0	0	0	0	0	0	0	0	0	0	0	0	0	0	0	0	0	0	0	0	0	0	0
Anion	AA156
Anion	AA157	S025	C00818	Saccharate	209.033	10.9797	0	0	0	1.83886	0	0	0	0	0	0	0	0	0	0	0	0	0	0	0.19977	0.391233	0	0.58532	0	0	0	0	0	0	0	0	0.939356	0	0	0	0.521749	0	0	0	0.374521	0	0	0	0
Anion	AA158	M065	C00879	Mucate	209.032	11.0948	0	0	0	0	0	0	0.308578	0	0.595472	0	0	0	0	0	0	0	0	0	10.8558	0.616213	0	0	0	0	0	0	0	0	0.114014	0.186655	0	0	0	0	0.615882	0.226703	0	1.38246	0	0	0	0	0.163503
Anion	AA159	I054	-	3-Indoxyl sulfate	212.004	13.9589	0	0	0	0	0	0	0	0	0	0	0	0	0	0	0	0	0	0	0	0	0	0	0	0	0	0	0	0	0	0	0	0	0	0	0	0	0	0	0	0	0	0	0
Anion	AA160	D013	C00672	2-Deoxyribose 1-phosphate	213.018	12.5029	0	0.445364	0	0	0	0	0	0	0	0	0	0	0	0	0.370334	0	0	0	0.83239	0	0	0	0	1.10682	0	0	0	1.08538	0.323602	0	0	0	0	0	0	0	0	19.3032	0	0.406695	0.645764	0	0.285439
Anion	AA161
Anion	AA162	P032	C00864	Pantothenate	218.105	17.1611	0	0	0	0.582614	0	0	0	0	0.338998	0	0	0	0	0	0	0.418972	0	0.800511	0	0	0	0	0	0.625206	0	2.88445	0	0.815335	0.21125	0	0	0	0	0	0	0	0	2.2573	0	0	0	0	0
Anion	AA163
Anion	AA164	S028	C00482	Sinapate	223.063	16.5007	0	0	0	0	0	0	0	0	0	0	0	0	0	0	0	0	0	0	0	0	0	0	0	0	0	0	0	0	0	0	0	0	0	0	0	0	0	0	0	0	0	0	0
Anion	AA165	P037	C00931	Porphobilinogen	225.09	17.5192	0	0	0	0	0	0	0	0	0	0	0	0	0	0	0	0	0	0	0	0	0	0	0	0	0	0	0	0	0	0	0	0	0	0	0	0	0	0	0	0	0	0	0
Anion	AA166	R002	C00117	R5P	229.013	12.7765	5.12948	1.53997	0.342588	1.78086	1.6432	0.692468	1.43418	0.986059	5.31381	1.95803	4.15687	0	0.718636	0	2.56767	2.29144	5.84692	10.4641	7.02154	0	0.592197	2.84988	1.28214	10.0264	2.79685	9.58609	0.997324	15.9604	4.16548	0.511749	6.72273	1.34165	2.81989	1.27501	4.49795	1.64311	0	0	5.07923	3.31001	2.88434	2.48364	1.6525
Anion	AA167	R003	C00199	Ru5P	229.014	12.4575	19.4071	7.85718	2.82903	7.84641	6.9229	2.21032	8.86489	6.29065	9.09119	4.73743	6.16828	3.40884	2.18698	7.93091	7.52097	7.40111	11.3358	16.2373	14.6034	10.4853	2.92624	6.04017	2.73342	21.7399	7.97682	16.969	3.12463	30.5288	8.84612	1.40201	8.16789	3.58501	7.3999	2.37053	10.4899	4.45599	6.05376	19.5437	9.69763	5.11052	4.20762	22.6761	3.79562
Anion	AA168	D049	C02678	Dodecanedioate	229.147	12.7655	0	0	0	0	0	0	0	0	0	0	0	0	0	0	0	0	0	0	0	0	0	0	0	0	0	0	0.0478168	0	0	0	0	0	0	0	0	0	0	0	0	0.914118	0	0	0
Anion	AA169
Anion	AA170	D101	C06369	2-Deoxyglucose 6-phosphate	243.03	13.2067	0	0	0	0	0	0	0	0	0	0	0	0	0	0	0	0	0	0	0	0	0	0	0	0	0	0	0	0	0	0	0	0	0	0	0	0	0	0	0	0	0	0	0
Anion	AA171	B020	C00120	Biotin	243.083	17.1007	0	0	0	0	0	0	0	0	0	0	0	0	0	0	0	0	0	0	0	0	0	0	0	0	0	0	0	0	0	0	0	0	0	0	0	0	0	0	0	0	0	0	0
Anion	AA172
Anion	AA173	G021	C00352	Glucosamine 6-phosphate	258.04	14.7996	0	0	0	0	0	0	0	0	0	0	0	0	0	0	0	0	0	1.00804	0	0	0	0	0	0	0	0	0	0	0	0	2.05985	0	0	0	0	0	0	0	0	0	0	0	0
Anion	AA174	G003	C00092	G6P	259.025	13.4678	0	0	0	0	0	0	0	0	0	0	0	0	0	0	0	0	0	0	0	0	0	0	0	0	0	0	0	0	0	0	0	0	0	0	0	0	0	0	0	0	0	0	0
Anion	AA175	F001	C00085	F6P	259.025	13.3458	0	0	0	0	0	0	0	0	0	0	0	0	0	0	0	0	0	0	0	0	0	0	0	0	0	0	0	0	0	0	0	0	0	0	0	0	0	0	0	0	0	0	0
Anion	AA176	G020	C00103	G1P	259.025	13.1905	0	0	0	0	0	0	0	0	0	0	0	0	0	0	0	0	0	0	0	0	0	0	0	0	0	0	0	0	0	0	0	0	0	0	0	0	0	0	0	0	0	0	0
Anion	AA177	S049	C01096	Sorbitol 6-phosphate	261.04	13.3624	0	0	0	0	0	0	0	0	0	0	0	0	0	0	0	0	0	0	0	0	0	0	0	0	0	0	0	0	0	0	0	0	0	0	0	0	0	0	0	0	0	0	0
Anion	AA178	D017	C01159	2,3-DPG	264.954	10.1228	0	0	0	0	0	0	0	0	0	0	0	0	0	0	0	0	0	0	0	0	0	0	0	0	0	0	0	0	0	0	0	0	0	0	0	0	0	0	0	0	0	0	0
Anion	AA179	G066	C04037	Galacturonate 1-phosphate	273.004	11.0798	0	0	0	0	0	0	0	0	0	0	0	0	0	0	0	0	0.692757	0	0	0.985771	0	0	0	0	0	1.56028	0	0	0	0	0	0	0	0	0.6373	0	0	0	0	0	0	0	0
Anion	AA180	P031	C00345	6-Phosphogluconate	275.019	10.9395	0.670286	0.582601	0.507003	0.562925	0.573504	0.217637	1.02628	2.37341	3.26666	0.541726	1.41241	0.427546	0.213496	0.600919	1.33717	0.644185	1.10143	13.3294	3.72251	2.44694	0.277695	0.253254	0.536795	4.12686	0.587041	6.11281	0.812088	2.72474	0.773226	0.328996	16.3728	0.431559	2.62841	0.826789	4.45453	0.572193	3.4347	0.425181	1.34509	0.804224	1.88476	3.01697	0.862464
Anion	AA181	S083	C05382	S7P	289.035	13.7089	1.07576	0.830692	0.492194	0.825689	1.70882	0.684674	1.04004	0	3.36146	0.685093	2.14362	0.762125	0.736173	0	2.10584	1.25126	0	1.70221	3.51707	0	0	0.925924	0.407467	8.71726	1.4574	0	0	5.52454	1.62709	0.344877	4.42659	0	0	0.762391	0	0.945646	1.49686	3.8245	0.885584	0	0	6.94362	1.17062
Anion	AA182
Anion	AA183	A191	C02713	N-Acetylmuramate	292.106	18.4281	0	0	0	0	0	0	0	0	0	0	0	0	0	0	0	0	0	0	0	0	0	0	0	0	0	0	0	0	0	0	0	0	0	0	0	0	0	0	0	0	0	0	0
Anion	AA184
Anion	AA185	A144	C00357	N-Acetylglucosamine 6-phosphate	300.051	14.2579	0.411049	0	0	0	0	0.237607	0.610115	0	0.44791	0	0.324066	0	0	0	0	0	0	0	2.22597	0	0	0	0	0.489438	0.350268	0	0	1.5971	0	0	0	0.417709	0	0.283922	1.76374	0.450995	1.74184	1.21328	0	0	0	1.61141	0.37554
Anion	AA186	A122	C04501	N-Acetylglucosamine 1-phosphate	300.051	13.8055	0	0.495685	0	0.382387	0	0	0.636499	0	1.26521	0.326778	0.640555	0.272645	0.384089	0	0	0.600975	0	0	1.39838	0	0	6.25153	0.281119	1.11657	0.845835	0	0.475696	1.11942	0.81203	0	2.54997	0.41298	0.559497	0.643217	1.26079	0.412174	1.01874	1.00937	0	1.07123	1.03627	0.940514	0.656483
Anion	AA187	C090	C02354	2',3'-cCMP	304.036	17.2584	0.743755	0	0	0	0	0	0	0	0.844663	0	0	0	0	0	0	0.87507	0	1.7776	0	0	0	0	0	0	0	1.19956	0	0	0	0	0	0	0	0	0	1.2464	0	0	0	0	0	1.56992	0
Anion	AA188	D016	C00239	dCMP	306.052	13.5532	0	0	0	0	0	0	0	0	0	0	0	0	0	0	0	0	0	0	0	0	0	0	0	0	0	0	0	0	0	0	0	0	0	0	0	0	0	5.16181	0	0	0	0	0
Anion	AA189	D002	C00365	dUMP	307.036	13.3849	0	0	0	0	0	0	0	0	0	0	0	0	0	0	0	0	0	0	0	0	0	0	0	0	0	0	0	0	0	0	0	0	0	0	0	0	0	0	0	0	0	0	0
Anion	AA190	A018	C00270	N-Acetylneuraminate	308.101	18.5849	55.8492	12.3432	32.5979	28.8737	61.5337	8.99307	30.1791	27.6782	23.8874	15.8985	14.0922	16.1381	23.6573	24.7912	23.7889	12.7679	48.9439	62.7335	43.2738	32.2992	19.6157	24.5577	5.8434	29.5342	22.8081	28.3382	22.6027	70.6348	12.1745	13.8294	35.5478	9.10418	101.044	88.8593	16.9073	19.7368	38.2643	69.6883	150.322	65.9235	25.0413	1.24608	39.7673
Anion	AA191	R005	C01182	Ribulose 1,5-diphosphate	308.982	10.7022	0.163392	0	0	0	0	0	0	0	0	0	0	0	0	0	0.429542	0	0	0.347119	0	0	0	0	0	0.236167	0	0	0	0.305135	0	0	0	0	0	0	0	0	0	0	0	0.39436	0	0	0
Anion	AA192	D109	C00968	3',5'-Cyclic dAMP	312.053	17.3055	0	0	0	0	0	0	0	0	0	0	0	0	0	0	0	0	0	0	0	0	0	0	0	0	0	0	0	0	0	0	0	0	0	0	0	0	0	0	0	0	0	0	0
Anion	AA193	T013	C00364	dTMP	321.051	13.7736	0	0	0	0	0	0	0	0	0	0	0.200298	0	0	0	0	0	0	1.08906	0	0	0	0	0	0.279983	0	0	0	0	0.410524	0	0	0	0	0	0	0	0	9.94924	0	0	0	0	0
Anion	AA194	C011	C00055	CMP	322.047	13.6712	0	0.483563	0	0	0	0	0.834989	0	1.07571	1.28691	0.163724	0	0	3.73957	0.570814	5.2386	0.583953	2.37967	7.60308	5.74829	0	0.844585	0.433647	0.756199	0.573556	12.947	0	2.01725	0.699445	0	7.08048	1.55474	0	0.259112	11.3238	4.66721	0	0	0	0	0.549695	0	0
Anion	AA195	U008	C00105	UMP	323.031	13.5382	0.571413	1.61936	0	0	0	0.517716	1.962	0	4.24751	0	0.572503	0	0.547603	0	1.84086	2.14994	0	5.11694	0	0	0.453547	0.559732	1.15323	3.15387	1.17992	0	0.761037	3.9491	1.41045	0.365642	0	1.02207	0	0.747356	0	2.15199	0	0	0	0.966332	0.842245	0	0.733477
Anion	AA196	A034	C00575	cAMP	328.047	17.5898	0	0	0	0	0	0	0	0	0	0	0	0	0	0	0	0	0	0	0	0	0	0	0	0	0	0	0	0	0	0	0	0	0	0	0	0	0	0	0	0	0	0	0
Anion	AA197
Anion	AA198	I037	C00943	cIMP	329.032	16.4141	0	0	0	0	0	0	0	0	0	0	0	0	0	0	0	0	0	0	0	0	0	0	0	0	0	0	0	0	0	0	0	0	0	0	0	0	0	0	0	0	0	0	0
Anion	AA199	D020	C00360	dAMP	330.064	13.9791	0	0	0	0	0	0	0	0	0	0	0	0	0	0	0	0	0	0	0	0	0	0	0	0	0	0	0	0	0	0	0	0	0	0	0	0	0	8.86823	0	0	0	0	0
Anion	AA200	F008	C00354	F1,6P	338.991	10.9736	0	0	0	0.27945	0	0	0	0.92259	0	0	0	0	0	0	0.29476	0.437029	0.626288	0.467064	0.546417	0.880377	0.148115	0	0	0.23636	0.31759	1.32941	0	0	0	0	1.49178	0	0.807602	0	0.877746	0	0.73582	0	0	0.494868	0.395305	0.729602	0.381451
Anion	AA201
Anion	AA202	G034	C00942	cGMP	344.043	17.3427	0	0	0	0	0	0	0	0	0	0	0	0	0	0	0	0	0	0	0	0	0	0	0	0	0	0	0	0	0	0	0	0	0	0	0	0	0	0	0	0	0	0	0
Anion	AA203
Anion	AA204	A008	C00020	AMP	346.058	14.1269	0	0	0	0	0	0	1.70057	0	1.1867	0	0	0	0	0	0.71703	2.48601	0.961867	4.15525	2.28784	0	0	0	0.688434	0.533748	0	0	0.745685	1.73163	0.378546	0	0	1.24478	0	0.176824	5.16264	3.29399	2.73019	4.05559	0	0	0	4.07701	0
Anion	AA205	A083	C01367	3'-AMP	346.059	13.5771	0	0.800382	0	0	0	0	0	0	0.82494	0	0	0	0	0.670041	0	2.23428	0	0	1.93334	0	0	0	0	0	0	0	0	0	0	0	0	0	0	0	4.10258	1.90665	3.1727	0	0	0	0	4.00439	0
Anion	AA206	I004	C00130	IMP	347.042	13.8109	0	0	0	0	0	0	0	0	0	0	0	0	0	0	0	0	0	0	0	0	0	0	0	0	0	0	0	0	0	0	0	0	0	0	0	0.237185	0	0	0	0	0	0	0
Anion	AA207	P065	C00584	Prostaglandin E2	351.219	20.0071	0	0	0	0	0	0	0	0	0	0	0	0	0	0	0	0	0	0	0	0	0	0	0	0	0	0	0	0	0	0	0	0	0	0	0	0	0	0	0	0	0	0	0
Anion	AA208	P066	C00639	Prostaglandin F2alpha	353.236	20.1027	0	0	0	0	0	0	0	0	0	0	0	0	0	0	0	0	0	0	0	0	0	0	0	0	0	0	0	0	0	0	0	0	0	0	0	0	0	0	0	0	0	0	0
Anion	AA209	G016	C00144	GMP	362.053	14.2819	0	0	0	0	0	0	0.705706	0	0.627402	0	0	0	0	0	0.381372	0.88639	0	3.07218	0	0	0	0	0.346364	0	0	0	0	1.39455	0	0	0	0	0	0	2.07498	1.14683	0	0	0	0	0	0	0
Anion	AA210	X003	C00655	XMP	363.036	11.613	0	0	0	0	0	0	0	0	0.38606	0	0	0	0	0	0	0	0	0	0	0	0	0	0	0	0	0	0	0	0	0	0	0	0	0	0	0	0	0	0	0	0	0	0
Anion	AA211	O015	C01103	Orotidine 5'-monophosphate	367.021	11.6573	0	0	0	0	0	0	0	0	0	0	0	0	0	0	0	0	0	0	0	0	0	0	0	0	0	0	0	0	0	0	0	0	0	0	0	0	0	0	0	0	0	0	0
Anion	AA212	D100	C02273	Digalacturonate	369.07	13.8052	0	0	0	0	0	0	0	0	0	0	0	0	0	0	0	0	0	0	0	0	0	0	0	0	0	0	0	0	0	0	0	0	0	0	0	0	0	0	0	0	0	0	0
Anion	AA213	N003	C00005	NADPH	371.542	12.3262	0	0	0	0	0	0	0	0	0	0	0	0	0	0	0	0	0	0	0	0	0	0	0	0	0	0	0	0	0	0	0	0	0	0	0	0	0	0	0	0	0	0	0
Anion	AA214	C006	C00010	CoA	382.554	12.8331	0	0	0	0	0	0	0	0	0	0	0	0	0	0	0	0	0	0	0	0	0	0	0	0	0	0	0	0	0	0	0	0	0	0	0	0	0	0	0	0	0	0	0
Anion	AA215	D022	C00705	dCDP	386.018	12.1221	0	0	0	0	0	0	0	0	0	0	0	0	0	0	0	0	0	0	0	0	0	0	0	0	0	0	0	0	0	0	0	0	0	0	0	0	0	0	0	0	0	0	0
Anion	AA216	U020	C01346	dUDP	387.002	12.0132	0	0	0	0	0	0	0	0	0	0	0	0	0	0	0	0	0	0	0	0	0	0	0	0	0	0	0	0	0	0	0	0	0	0	0	0	0	0	0	0	0	0	0
Anion	AA217	P023	C00119	PRPP	388.947	10.4448	0	0	0	0	0	0	0	0	0	0	0	0	0	0	0	0	0	0	0	0	0	0	0	0	0	0	0	0	0	0	0	0	0	0	0	0	0	0	0	0	0	0	0
Anion	AA218	T012	C00363	dTDP	401.018	12.3039	0	0	0	0	0	0	0	0	0	0	0	0	0	0	0	0	0	0	0	0	0	0	0	0	0	0	0	0	0	0	0	0	0	0	0	0	0	0	0	0	0	0	0
Anion	AA219	C021	C00112	CDP	402.014	12.195	0	0	0	0	0	0	0	0	0	0	0	0	0	0	0	0	0	0.286302	0	0	0	0	0	0	0	0	0	0	0	0	0	0	0	0	0	0	0	0	0	0	0	0	0
Anion	AA220	U007	C00015	UDP	402.998	12.1102	0	0	0	0	0	0	0	0	0	0	0	0	0	0	0	0	0	0	0	0	0	0	0	0	0	0	0	0	0	0	0	0	0	0	0	0	0	0	0	0	0	0	0
Anion	AA221	A005	C00024	Acetyl CoA	403.559	13.1241	0	0	0	0	0	0	0	0	0	0	0	0	0	0	0	0	0	0	0	0	0	0	0	0	0	0	0	0	0	0	0	0	0	0	0	0	0	0	0	0	0	0	0
Anion	AA222	C061	C00695	Cholate	407.283	20.4412	0	0	0	0	0	0	0	0	0	0	0	0	0	0	0	0	0	0	0	0	0	0	0	0	0	0	0	0	0	0	0	0	0	0	0	0	0	0	0	0	0	0	0
Anion	AA223	D019	C00206	dADP	410.029	12.523	0	0	0	0	0	0	0	0	0	0	0	0	0	0	0	0	0	0	0	0	0	0	0	0	0	0	0	0	0	0	0	0	0	0	0	0	0	0	0	0	0	0	0
Anion	AA224
Anion	AA225	D111	C01260	P1, P4-Di(adenosine-5') tetraphosphate	417.021	12.8284	0	0	0	0	0	0	0	0	0	0	0	0	0	0	0	0	0	0	0	0	0	0	0	0	0	0	0	0	0	0	0	0	0	0	0	0	0	0	0	0	0	0	0
Anion	AA226	I028	C00630	Isobutyryl CoA	417.575	13.3901	0	0	0	0	0	0	0	0	0	0	0	0	0	0	0	0	0	0	0	0	0	0	0	0	0	0	0	0	0	0	0	0	0	0	0	0	0	0	0	0	0	0	0
Anion	AA227	T065	C00689	Trehalose 6-phosphate	421.079	15.4206	0	0	0	0	0	0	0	0	0	0	0	0	0	0	0	0	0	0	0	0	0	0	0	0	0	0	0	0	0	0	0	0	0	0	0	0	0	0	0	0	0	0	0
Anion	AA228	M005	C00083	Malonyl CoA	425.553	11.96	0	0	0	0	0	0	0	0	0	0	0	0	0	0	0	0	0	0	0	0	0	0	0	0	0	0	0	0	0	0	0	0	0	0	0	0	0	0	0	0	0	0	0
Anion	AA229	A038	C00224	Adenosine 5'-phosphosulfate	426.014	13.1957	0	0	0	0	0	0	0	0	0	0	0	0	0	0	0	0	0	0	0	0	0	0	0	0	0	0	0	0	0	0	0	0	0	0	0	0	0	0	0	0	0	0	0
Anion	AA230	A024	C00054	Adenosine 3',5'-diphosphate	426.025	11.3363	0	0	0	0	0	0	0	0	0	0	0	0	0	0	0	0	0	0	0	0	0	0	0	0	0	0	0	0	0	0	0	0	0	0	0	0	0	0	0	0	0	0	0
Anion	AA231	A023	C00008	ADP	426.024	12.5626	0	0	0	0	0	0	0	0	0	0	0	0	0	0.166842	0	0	0	0	0	0	0	0	0	0	0	0.11878	0	0	0	0	0	0	0	0	0	0.21037	0	0	0	0	0	0.223372	0
Anion	AA232	I005	C00104	IDP	427.009	12.4655	0	0	0	0	0	0	0	0	0	0	0	0	0	0	0	0	0	0	0	0	0	0	0	0	0	0	0	0	0	0	0	0	0	0	0	0	0	0	0	0	0	0	0
Anion	AA233	S008	C00091	Succinyl CoA	432.562	12.0386	0	0	0	0	0	0	0	0	0	0	0	0	0	0	0	0	0	0	0	0	0	0	0	0	0	0	0	0	0	0	0	0	0	0	0	0	0	0	0	0	0	0	0
Anion	AA234	F017	C00504	Folate	440.135	13.183	0	0	0	0	0	0	0	0	0	0	0	0	0	0	0	0	0	0	0	0	0	0	0	0	0	0	0	0	0	0	0	0	0	0	0	0	0	0	0	0	0	0	0
Anion	AA235	G025	C00035	GDP	442.019	12.788	0	0	0	0	0	0	0	0	0	0	0	0	0	0	0	0	0	0	0	0	0	0	0	0	0	0	0	0	0	0	0	0	0	0	0	0	0	0	0	0	0	0	0
Anion	AA236	A037	C03794	Adenylosuccinate	462.069	11.2105	0	0	0	0	0	0	0	0	0	0	0	0	0	0	0	0	0	0	0	0	0	0	0	0	0	0	0	0	0	0	0	0	0	0	0	0	0	0	0	0	0	0	0
Anion	AA237	G050	C01921	Glycocholate	464.304	21.0411	0	0	0	0	0	0	0	0	0	0	0	0	0	0	0	0	0	0	0	0	0	0	0	0	0	0	0	0	0	0	0	0	0	0	0	0	0	0	0	0	0	0	0
Anion	AA238	D001	C00458	dCTP	465.984	11.7613	0	0	0	0	0	0	0	0	0	0	0	0	0	0	0	0	0	0	0	0	0	0	0	0	0	0	0	0	0	0	0	0	0	0	0	0	0	0	0	0	0	0	0
Anion	AA239	D009	C00460	dUTP	466.968	11.7273	0	0	0	0	0	0	0	0	0	0	0	0	0	0	0	0	0	0	0	0	0	0	0	0	0	0	0	0	0	0	0	0	0	0	0	0	0	0	0	0	0	0	0
Anion	AA240	T007	C00459	dTTP	480.984	11.9312	0	0	0	0	0	0	0	0	0	0	0	0	0	0	0	0	0	0	0	0	0	0	0	0	0	0	0	0	0	0	0	0	0	0	0	0	0	0	0	0	0	0	0
Anion	AA241	C010	C00063	CTP	481.98	11.8027	0	0	0	0	0	0	0	0	0	0	0	0	0	0	0	0	0	0	0	0	0	0	0	0	0	0	0	0	0	0	0	0	0	0	0	0	0	0	0	0	0	0	0
Anion	AA242	U009	C00075	UTP	482.964	11.708	0	0	0	0	0	0	0	0	0	0	0	0	0	0	0	0	0	0	0	0	0	0	0	0	0	0	0	0	0	0	0	0	0	0	0	0	0	0	0	0	0	0	0
Anion	AA243	D021	C00131	dATP	489.996	12.1694	0	0	0	0	0	0	0	0	0	0	0	0	0	0	0	0	0	0	0	0	0	0	0	0	0	0	0	0	0	0	0	0	0	0	0	0	0	0	0	0	0	0	0
Anion	AA244	D028	C01345	dITP	490.979	12.0772	0	0	0	0	0	0	0	0	0	0	0	0	0	0	0	0	0	0	0	0	0	0	0	0	0	0	0	0	0	0	0	0	0	0	0	0	0	0	0	0	0	0	0
Anion	AA245	D010	C00286	dGTP	505.99	12.3643	0	0	0	0	0	0	0	0	0	0	0	0	0	0	0	0	0	0	0	0	0	0	0	0	0	0	0	0	0	0	0	0	0	0	0	0	0	0	0	0	0	0	0
Anion	AA246	A009	C00002	ATP	505.991	12.1203	0	0	0	0	0	0	0	0	0	0	0	0	0	0	0	0	0	0	0	0	0	0	0	0	0	0	0	0	0	0	0	0	0	0	0	0	0	0	0	0	0	0	0
Anion	AA247	I006	C00081	ITP	506.975	12.0543	0	0	0	0	0	0	0	0	0	0	0	0	0	0	0	0	0	0	0	0	0	0	0	0	0	0	0	0	0	0	0	0	0	0	0	0	0	0	0	0	0	0	0
Anion	AA248	T043	C05122	Taurocholate	514.286	21.0462	0	0	0	0	0	0	0	0	0	0	0	0	0	0	0	0	0	0	0	0	0	0	0	0	0	0	0	0	0	0	0	0	0	0	0	0	0	0	0	0	0	0	0
Anion	AA249	G017	C00044	GTP	521.986	12.3166	0	0	0	0	0	0	0	0	0	0	0	0	0	0	0	0	0	0	0	0	0	0	0	0	0	0	0	0	0	0	0	0	0	0	0	0	0	0	0	0	0	0	0
Anion	AA250	X017	C00700	XTP	522.97	11.0052	0	0	0	0	0	0	0	0	0	0	0	0	0	0	0	0	0	0	0	0	0	0	0	0	0	0	0	0	0	0	0	0	0	0	0	0	0	0	0	0	0	0	0
Anion	AA251
Anion	AA252	C239	C00307	CDP-choline	547.123	20.3792	0	0	0	0	0	0	0	0	0	0	0	0	0	0	0	0	0	0	0	0	0	0	0	0	0	0	0	0	0	0	0	0	0	0	0	0	3.75913	0	0	0	0	4.42307	0
Anion	AA253	A102	C00301	ADP-ribose	558.065	15.2509	0	0	0	0	0	0	0	0	0	0	0	0	0	1.08334	0	0	2.44148	1.58818	0	0	0	0	0	0	0	0	0	0	0	0	0	0	0	0	0	0.739148	3.24135	3.42819	0	0	0	0	0
Anion	AA254	T143	C00842	TDP-glucose	563.071	15.2325	0	0	0	0	0	0	0	0	0	0	0	0	0	0	0	0	0	0	0	0	0	0	0	0	0	0	0	0	0	0	0	0	0	0	0	0	0	0	0	0	0	0	0
Anion	AA255	U001	C00029	UDP-glucose	565.05	15.0874	0	0	0	0.24205	0	0	0.543262	0	0.731524	0	0	0	0	0.225343	0	0	0	0	0.814239	0	0	0	0	1.26033	0	0.832041	0.213144	0	0	0	0	0.330645	0	0	0	0.963038	2.22275	0	0	0	0	2.75847	0
Anion	AA256	U002	C00167	UDP-glucuronate	579.028	12.4835	0	0	0	0	0	0	0	0	0	0	0	0	0	0	0	0	0	0	0.201966	0	0	0	0	0.23043	0	0.61659	0	0	0	0	0	0	0	0	0	0.27559	0.477631	0	0	0	0	0.55856	0
Anion	AA257	A149	C00498	ADP-glucose	588.077	15.5844	0	0	0	0	0	0	0	0	0	0	0	0	0	0	0	0	0	0	0	0	0	0	0	0	0	0	0	0	0	0	0	0	0	0	0	0	0	0	0	0	0	0	0
Anion	AA258	G022	C00096	GDP-mannose	604.07	15.7099	0	0	0	0	0	0	0	0	0	0	0	0	0	0	0	0	0	0	0	0	0	0	0	0	0	0	0	0	0	0	0	0	0	0	0	0	0	0	0	0	0	0.614847	0
Anion	AA259	U003	C00043	UDP-N-acetylglucosamine	606.077	15.3776	0	0	0	0	0	0	1.1709	0	1.55785	0	0	0	0	1.20691	0	1.40594	0	1.83923	1.94698	0	0	0	0	2.25296	0	2.37989	0	0	0	0	0	0.553149	0	0.61864	2.76245	1.19532	6.39693	0	0	0	0	5.32643	0
Anion	AA260	C020	C00128	CMP-N-acetylneuraminate	613.142	15.9482	0	0	0	0	0	0	0	0	0	0	0	0	0	0	0	0	0	0	0	0	0	0	0	0	0	0	0	0	0	0	0	0	0	0	0	0	0	0	0	0	0	0	0
Anion	AA261	D008	C00003	NAD+	662.103	21.4668	0	0	0	0	0	0	0	0	1.57484	0	0	0	0.496262	0	2.14118	0	0	3.64019	0	0	0	0	0	0	0	0	0	0	0	0	0	0	0	0	0	0	0	0	0	0	0	0	0
Anion	AA262	N024	C00857	Deamido-NAD+	663.086	15.6075	0	0	0	0	0	0	0	0	0	0	0	0	0	0	0	0	0	0	0	0	0	0	0	0	0	0	0	0	0	0	0	0	0	0	0	0	0	0	0	0	0	0	0
Anion	AA263
Anion	AA264	D007	C00004	NADH	664.12	15.8698	0	0	0	0	0	0	0	0	0	0	0	0	0	0	0	0	0	0	0	0	0	0	0	0	0	0	0	0	0	0	0	0	0	0	0	0	0	0	0	0	0	0	0
Anion	AA265	N002	C00006	NADP+	742.069	13.9566	0	0	0	0	0	0	0	0	0	0	0	0	0	0	0	0	0	0	0	0	0	0	0	0	0	0	0	0	0	0	0	0	0	0	0	0	0	0	0	0	0	0	0
Anion	AA266	F002	C00016	FAD	784.15	16.5911	0	0	0	0	0	0	0	0	0	0	0	0	0	0	0	0	0	0	0	0	0	0	0	0	0	0	0	0	0	0	0	0	0	0	0	0	0	0	0	0	0	0	0
Anion		T078	C01620	Threonate	135.031	14.208	0	0	0	0	0	0	0	0	0	0	0	0	0	0	0	0	0	0	0	0	0	0	0	0	0	0	0	0	0	0	0	0	0	0	0	0	0	0	0	0	0	0	0
Anion		H181	C05852	2-Hydroxyphenylacetate	151.041	14.5351	0	0	0	0	0	0	0	0	0	0	0	0	0	0	0	0	0	0	0	0	0	0	0	0	0	0	0	0	0	0	0	0	0	0	0	0	0	0	0	0	0	0	0
Anion		G029	C00661	G3P	168.992	12.1122	0	0	0	0	0	0	0	1.67281	0	0	0	0	0	0	0	0	0	0	0	0	0	0	0	1.25194	0	1.42438	0.692668	1.20121	0	0	1.52306	0.563064	1.81698	0	2.09454	0	1.29868	0	1.05238	1.23884	0	1.45152	0.777685
Anion		P029	C00631	2PG	184.987	9.97848	0	0	0	0	0	0	0	0	0	0	0	0	0	0	0	0	0	0	0	0	0	0	0	0	0	0	0	0	0	0	0	0	0	0	0	0	0	0	0	0	0	0	0
S/N < 10
Red font : concentration in sample > 500μM
0 : N.D.
	Detected, but may be another substance
[truncated: 48 more columns]
